# Supplementary material for: The Effector Domain of MARCKS Is a Nuclear Localization Signal that Regulates Cellular PIP2 Levels and Nuclear PIP2 Localization
Source: PLoS One. 2015 Oct 15;10(10):e0140870. doi: 10.1371/journal.pone.0140870 (PMC4607481; doi:10.1371/journal.pone.0140870)
Supplement: S2 Table — The Kinex Kam-850 antibody microarray (Kinexus Bioinformatics Corporation, Vancouver, British Columbia, Canada) was used to compare differences in proteins and phosphoproteins between ΔED-MARCKS and WT MARCKS expressing cells. (XLSX) [file pone.0140870.s004.xlsx]

## Sheet: Full Analysis
KinexTM Antibody Microarray Data Report for Order 3006
SAMPLE DETAILS
Sample IDs:		Control ID: U87WT (Kinexus ID 17374) Treated ID: U87AED (Kinexus ID 17375)
Array Barcode:		K011402092
Date of Report:		2014-01-03
						Globally Normalized Median				Globally Normalized Median
						2578.37				2406.54
Serial No.	Antibody Codes	Target Protein Name	Phospho Site (Human)	Full Target Protein Name	Flag-U87WT	Globally Normalized - U87WT	%Error Range U87WT	Log2 (Intensity Corrected) - U87WT	Flag-U87AED	Globally Normalized - U87AED	%Error Range U87AED	Log2 (Intensity Corrected) - U87AED	%CFC (U87AED from U87WT)	Z-score (U87WT)	Z-score (U87AED)	Z-score Difference (U87AED-U87WT)	Z-ratio (U87AED, U87WT)	Block	Row	Column	Refseq	Uniprot Link
1	NN001	14-3-3 z	Pan-specific	14-3-3 protein zeta (cross-reacts with other isoforms)	0, 3	30.8113	71.3761	4.95606	0, 3	68.2475	190.798	6.08196	121.501	-2.77501	-2.25454	0.520472	2.07687	1	7	1	NP_003397	P63104
2	NN166	4E-BP1	Pan-specific	Eukaryotic translation initiation factor 4E binding protein 1 (PHAS1)	0, 1	8209.54	10.7724	13.0138	0, 1	12105.7	9.6439	13.5526	47.4587	1.00178	1.29501	0.293234	1.17011	1	8	1	NP_004086	Q13541
3	PN001	4E-BP1	S65	Eukaryotic translation initiation factor 4E binding protein 1 (PHAS1)	0, 0	602.89	9.85847	9.24642	0, 0	597.33	27.7815	9.21164	-0.922156	-0.764039	-0.767533	-0.00349356	-0.0139405	1	9	1	NP_004086	Q13541
4	PN114	4E-BP1	T45	Eukaryotic translation initiation factor 4E binding protein 1 (PHAS1)	1, 0	1459.3	30.7718	10.5217	1, 0	1466.91	43.5553	10.5078	0.521472	-0.166277	-0.151677	0.0145993	0.0582563	1	10	1	NP_004086	Q13541
5	PN128	4E-BP1	T70	Eukaryotic translation initiation factor 4E binding protein 1 (PHAS1)	1, 0	688.454	70.941	9.43788	1, 0	729.334	221.195	9.49969	5.93796	-0.674296	-0.630671	0.0436247	0.174078	1	6	2	NP_004086	Q13541
6	NK001	Abl	Pan-specific	Abelson proto-oncogene-encoded protein-tyrosine kinase	0, 0	3027.74	5.98135	11.5747	0, 0	5281.13	38.2059	12.3559	74.4251	0.327266	0.726395	0.399129	1.59267	1	7	2	NP_005148	P00519
7	PN002	AcCoA carboxylase	S80	Acetyl coenzyme A carboxylase	1, 0	3899.71	15.9173	11.9398	1, 0	3553.91	3.93772	11.7844	-8.86731	0.498407	0.454886	-0.0435216	-0.173666	1	8	2	NP_000655	Q13085
8	NN135-1	Acetylated Lysine	Pan-specific	Acetylated Lysine	0, 0	1375.76	26.9117	10.4367	0, 0	1685.37	32.4063	10.7081	22.5047	-0.206141	-0.0565163	0.149625	0.597056	1	9	2	NA	NA
9	NN135-2	Acetylated Lysine	Pan-specific	Acetylated Lysine	0, 0	1486.44	10.658	10.5483	0, 0	1280.54	62.2821	10.3118	-13.8516	-0.153817	-0.244815	-0.0909977	-0.363113	1	10	2	NA	NA
10	NK002	ACK1	Pan-specific	Activated p21cdc42Hs protein-serine kinase	0, 0	5446	0.0269794	12.4216	0, 0	7799.65	7.62045	12.9184	43.218	0.724251	0.993686	0.269435	1.07514	1	6	3	NP_005772	Q07912
11	PN003-PN004	Adducin a	S726	Adducin alpha (ADD1)	0, 0	1528.89	110.845	10.5889	0, 0	1527.34	24.8236	10.5661	-0.101068	-0.134777	-0.124005	0.0107718	0.0429834	1	7	3	NP_058432	P35611
12	NN002	AIF	Pan-specific	Apoptosis inducing factor (programed cell death protein 8 (PDCD8))	0, 0	5643.23	5.55358	12.473	0, 0	6497.53	18.3756	12.6549	15.1384	0.748308	0.868479	0.120172	0.479528	1	8	3	NP_004199	O95831
13	NN003	AK2	Pan-specific	Adenylate kinase 2	0, 0	321.653	78.7033	8.34003	0, 0	239.161	115.103	7.89109	-25.6463	-1.18888	-1.39497	-0.206084	-0.822348	1	9	3	NP_001616	P54819
14	NK003	ALK	Pan-specific	Anaplastic lymphoma kinase	0, 1	6651.13	10.3448	12.7101	0, 1	8723.45	9.08008	13.0799	31.1574	0.859431	1.07041	0.210984	0.841899	1	10	3	NP_004295.2	Q9UM73
15	NK004	ALS2CR7 (PFTAIRE2)	Pan-specific	Amyotrophic lateral sclerosis 2 chromosomal region candidate gene protein-serine kinase 7	0, 0	117.324	96.8232	6.88503	0, 0	105.63	14.7515	6.71213	-9.96754	-1.87087	-1.95513	-0.0842583	-0.336221	1	6	4	NP_631897	Q96Q40
16	PK002	AMPKa1/2	T183	5'-AMP-activated protein kinase subunit alpha 1/2	0, 0	239.06	5.80936	7.9119	0, 0	315.324	11.1219	8.28995	31.9018	-1.38956	-1.20546	0.184098	0.734615	1	7	4	NP_006242	Q13131
17	NK006	ANKRD3	Pan-specific	Ankyrin repeat domain protein-serine kinase 3 (RIPK4, DIK)	0, 0	345.251	9.8318	8.44217	0, 0	303.895	117.182	8.23668	-11.9784	-1.14101	-1.23076	-0.0897571	-0.358163	1	8	4	NP_065690	P57078
18	NN004	APG1	Pan-specific	Hsp 70-related heat shock protein 1 (osmotic stress protein 94 (OSP94))	0, 0	4543.7	20.5334	12.1603	0, 0	5453.15	4.59357	12.4021	20.0157	0.601761	0.748366	0.146606	0.585008	1	9	4	NP_055093	O95757
19	NN122	APG2	Pan-specific	Hsp 70-related heat shock protein 4 (HSP70RY)	0, 0	6173.92	3.83514	12.6026	0, 0	8083.98	4.09205	12.9701	30.9374	0.809084	1.01823	0.209144	0.834559	1	10	4	NP_002145.3	P34932
20	PN189	APP	T668	Amyloid beta A4 protein	0, 0	3758.57	32.593	11.8866	0, 0	2388.03	113.781	11.2109	-36.4645	0.473481	0.182357	-0.291124	-1.16169	1	6	5	NP_000475.1	P05067
21	NN121	Arrestin b1	Pan-specific	Arrestin beta 1	0, 0	1552.69	0.602955	10.6112	0, 0	1923.09	19.3925	10.8985	23.8557	-0.124332	0.0339301	0.158262	0.631521	1	7	5	NP_004032	P49407
22	PN133	Arrestin b1	S412	Arrestin beta 1	0, 0	2212.1	8.19409	11.1219	0, 0	1504.37	15.8857	10.5442	-31.9937	0.11502	-0.134394	-0.249414	-0.995251	1	8	5	NP_004032	P49407
23	NK007	ASK1 (MAP3K5)	Pan-specific	Apoptosis signal regulating protein-serine kinase	0, 0	5770.43	3.8098	12.5051	0, 0	7331.75	10.3685	12.8292	27.0573	0.76338	0.951279	0.187899	0.749785	1	9	5	NP_005914	Q99683
24	NK007-2	ASK1 (MAP3K5)	Pan-specific	Apoptosis signal regulating protein-serine kinase	0, 0	2204.77	3.22162	11.1171	0, 0	1574.19	23.1575	10.6096	-28.6007	0.112776	-0.103295	-0.216071	-0.862198	1	10	5	NP_005914	Q99683
25	PK143	ASK1 (MAP3K5)	S966	Apoptosis signal regulating protein-serine kinase	0, 0	2400.9	49.9158	11.24	0, 0	1658.12	109.486	10.6846	-30.9378	0.170404	-0.0676916	-0.238096	-0.950085	1	6	6	NP_005914	Q99683
26	NN160	ATF2	Pan-specific	Activating transcription factor 2 (CRE-BP1)	0, 0	193.032	14.8428	7.60337	0, 0	163.305	42.0208	7.34068	-15.4002	-1.53417	-1.65648	-0.122315	-0.488081	1	7	6	NP_001871	P15336
27	PN006-1	ATF2	T69 + T71	Activating transcription factor 2 (CRE-BP1)	0, 0	3833.47	14.9976	11.9151	0, 0	3812	9.61835	11.8856	-0.560045	0.486824	0.502942	0.0161185	0.0643186	1	8	6	NP_001871	P15336
28	PN115	ATF2	S112	Activating transcription factor 2 (CRE-BP1)	0, 0	1836.94	26.8913	10.8538	0, 0	1335.45	42.3641	10.3724	-27.3003	-0.010649	-0.216036	-0.205387	-0.819565	1	9	6	NP_001871	P15336
29	NK008-2	Aurora A (AIK)	Pan-specific	Aurora Kinase A (serine/threonine protein kinase 6)	0, 0	322.841	4.8008	8.34535	0, 0	367.578	31.4586	8.51116	13.8573	-1.18639	-1.10035	0.0860362	0.343315	1	10	6	NP_940835	O14965
30	NK193	Aurora B (AIM-1)	Pan-specific	Aurora Kinase B (serine/threonine protein kinase 12)	0, 0	1309.15	136.088	10.3651	0, 0	813.616	120.801	9.65746	-37.8517	-0.239699	-0.55571	-0.316011	-1.26099	1	6	7	NP_004208	Q96GD4
31	NK009	Aurora C (AIK3)	Pan-specific	Aurora Kinase C (serine/threonine-protein kinase 13)	0, 0	216.407	60.8716	7.76827	0, 0	122.324	35.357	6.92381	-43.4751	-1.45687	-1.85455	-0.397673	-1.58686	1	7	7	NP_003151	Q9UQB9
32	NK010	Axl	Pan-specific	Axl proto-oncogene-encoded protein-tyrosine kinase	1, 0	169.743	52.4513	7.41788	1, 0	141.909	18.2972	7.13808	-16.3978	-1.62111	-1.75275	-0.131635	-0.525269	1	8	7	NP_001690	P30530
33	PN008	B23 (NPM)	T199	B23 (nucleophosmin, numatrin, nucleolar protein NO38)	0, 0	1369.48	16.8971	10.4301	0, 0	1140.38	56.5165	10.1446	-16.7288	-0.209235	-0.324275	-0.11504	-0.459051	1	9	7	NP_002511	P06748
34	PN008-2	B23 (NPM)	T199	B23 (nucleophosmin, numatrin, nucleolar protein NO38)	0, 0	222.382	5.22683	7.80756	0, 0	221.951	25.3551	7.78335	-0.193537	-1.43846	-1.44616	-0.00769688	-0.0307133	1	10	7	NP_002511	P06748
35	PN009	B23 (NPM)	T234/T237	B23 (nucleophosmin, numatrin, nucleolar protein NO38)	0, 0	1468.44	32.5394	10.5307	0, 0	1627.33	2.41215	10.6575	10.8205	-0.162055	-0.0805368	0.0815182	0.325286	1	6	8	NP_002511	P06748
36	PN012-1	Bad	S99	Bcl2-antagonist of cell death protein	0, 0	82.8869	33.9975	6.38374	0, 0	75.3472	19.7706	6.22473	-9.09634	-2.10583	-2.1867	-0.0808714	-0.322706	1	7	8	NP_004313	Q92934
37	NN000	Bak	Pan-specific	Bcl2 homologous antagonist/killer (BCK2L7)	0, 0	6134.12	3.72272	12.5933	0, 0	7688.76	18.0731	12.8978	25.3442	0.804711	0.98387	0.179159	0.714909	1	8	8	NP_001179	Q16611
38	NN005	Bax	Pan-specific	Apoptosis regulator Bcl2-associated X protein	3, 3	9836.69	11.1539	13.2746	3, 3	13680.7	8.54576	13.7291	39.0784	1.12406	1.37886	0.254799	1.01674	1	9	8	NP_620116	Q07812
39	NN006	Bcl2	Pan-specific	B-cell lymphoma protein 2 alpha	0, 0	2298.82	6.15359	11.1773	0, 0	2052.25	9.78316	10.9922	-10.7263	0.141024	0.0784861	-0.0625376	-0.249547	1	10	8	NP_000624	P10415
40	NN006-1	Bcl2	Pan-specific	B-cell lymphoma protein 2 alpha	0, 0	690.63	69.0212	9.44244	0, 0	368.185	35.6575	8.51354	-46.6885	-0.672161	-1.09922	-0.427058	-1.70411	1	6	9	NP_000624	P10415
41	NN007	Bcl-xL	Pan-specific	Bcl2-like protein 1	0, 0	6528.56	20.1075	12.6832	0, 0	6930.01	1.75809	12.7479	6.14921	0.846852	0.912651	0.065799	0.262561	1	7	9	NP_612815	Q07817
42	NN008	Bcl-xS/L	Pan-specific	Bcl2-like protein 1	0, 0	4675.38	7.42229	12.2015	0, 0	5780.57	7.12668	12.4862	23.6385	0.62108	0.788335	0.167255	0.667408	1	8	9	NP_612815	Q07817
43	PK164	Bcr	Y177	Breakpoint cluster region protein	0, 0	1942.48	7.51416	10.9344	0, 0	2758.12	24.5699	11.4187	41.9895	0.027128	0.281121	0.253993	1.01352	1	9	9	NP_004318.3	P11274
44	NN009	Bid	Pan-specific	BH3 interacting domain death agonist	0, 0	4739.48	27.8694	12.2212	0, 0	5282.28	33.6182	12.3562	11.4527	0.630288	0.726544	0.0962562	0.384096	1	10	9	NP_001187	P55957
45	NK011	BLK	Pan-specific	B lymphoid tyrosine kinase	0, 0	212.181	140.919	7.73982	0, 0	140.144	83.0769	7.12002	-33.9508	-1.47021	-1.76132	-0.291115	-1.16165	1	6	10	NP_001706	P51451
46	PN013	BLNK	Y84	B-cell linker protein	0, 0	6888.95	9.09421	12.7607	0, 0	8398.91	16.6256	13.0252	21.9186	0.883187	1.04443	0.161239	0.6434	1	7	10	NP_037446	O75498
47	NK012	BMX (Etk)	Pan-specific	Bone marrow X protein-tyrosine kinase	0, 0	1156.04	7.96901	10.1856	0, 0	1277.03	45.5267	10.3078	10.4663	-0.323808	-0.246697	0.0771111	0.307701	1	8	10	NP_001712	P51813
48	PK003	BMX (Etk)	Y40	Bone marrow X protein-tyrosine kinase	0, 0	700.319	12.0271	9.46253	0, 0	677.688	9.61574	9.39373	-3.23141	-0.662741	-0.681015	-0.0182735	-0.0729176	1	9	10	NP_001712	P51813
49	PN014	BRCA1	S1497	Breast cancer type 1 susceptibility protein	0, 0	2523.15	14.2005	11.3117	0, 0	2605.99	35.8669	11.3369	3.28319	0.203986	0.242229	0.0382428	0.152602	1	10	10	NP_009225	P38398
50	PN116	BRCA1	S1423	Breast cancer type 1 susceptibility protein	0, 0	2411.85	60.2339	11.2466	0, 0	1599.68	66.712	10.6328	-33.6742	0.173479	-0.0922863	-0.265766	-1.0605	1	6	11	NP_009225	P38398
51	NK013	BRD2	Pan-specific	Bromodomain-containing protein-serine kinase 2	0, 0	599.911	54.3958	9.23927	0, 0	375.969	57.1432	8.54372	-37.3291	-0.767389	-1.08488	-0.31749	-1.2669	1	7	11	NP_005095	P25440
52	NK014	Btk	Pan-specific	Bruton's agammaglobulinemia tyrosine kinase	0, 0	7588.46	3.12532	12.9003	0, 0	9739.64	4.25981	13.2389	28.348	0.948584	1.14595	0.197361	0.787539	1	8	11	NP_000052	Q06187
53	PK004	Btk	Y223	Bruton's agammaglobulinemia tyrosine kinase	0, 0	245.599	7.10489	7.95083	0, 0	214.412	11.6464	7.7335	-12.6983	-1.37131	-1.46984	-0.0985374	-0.393199	1	9	11	NP_000052	Q06187
54	NK015	BUB1A	Pan-specific	BUB1 mitotic checkpoint protein-serine kinase	0, 0	203.897	30.1049	7.68236	0, 0	123.782	37.0317	6.94091	-39.292	-1.49714	-1.84643	-0.349286	-1.39377	1	10	11	NP_004327	O43683
55	NN174	CA9	Pan-specific	Carbonic anhydrase 9	0, 0	1366.1	97.0836	10.4265	0, 0	1417.6	19.0525	10.4585	3.76943	-0.210905	-0.175118	0.0357867	0.142802	2	6	1	NP_001207.2	Q16790
56	PN015	Caldesmon	S789	Caldesmon	0, 0	2802.78	10.3159	11.4633	0, 0	3173.45	36.6812	11.6211	13.2251	0.275061	0.377272	0.102212	0.407861	2	7	1	NP_004333	Q05682
57	NN136-2	Calnexin	Pan-specific	Calnexin	0, 0	7552.65	24.8693	12.8934	0, 0	9445.81	44.9673	13.1947	25.0661	0.945386	1.12495	0.179562	0.716514	2	8	1	NP_001019820.1.	P27824
58	NN137-1	Calreticulin	Pan-specific	Calreticulin	0, 0	10252.2	28.6758	13.3343	0, 0	10822.9	15.742	13.3911	5.56725	1.15203	1.21824	0.0662054	0.264183	2	9	1	NP_004334.1.	P27797
59	NK211	CAMK1a	Pan-specific	Calcium/calmodulin-dependent protein-serine kinase 1 alpha	0, 0	3933.8	27.2679	11.9524	0, 0	4083.2	2.73213	11.9847	3.79778	0.504294	0.550051	0.0457576	0.182589	2	10	1	NP_003647.1	Q14012
60	NK016-1	CaMK1d	Pan-specific	Calcium/calmodulin-dependent protein-serine kinase 1 delta	0, 0	1466.09	22.1064	10.5284	0, 0	2898.21	81.0363	11.4902	97.6836	-0.16314	0.315082	0.478222	1.90827	2	6	2	NP_003647	Q8IU85
61	NK016-2	CaMK1d	Pan-specific	Calcium/calmodulin-dependent protein-serine kinase 1 delta	0, 0	4973.33	13.3716	12.2907	0, 0	7184.34	9.85828	12.7999	44.4574	0.662855	0.937357	0.274502	1.09536	2	7	2	NP_003647	Q8IU85
62	PK005-1	CaMK2a	T286	Calcium/calmodulin-dependent protein-serine kinase 2 alpha	0, 0	158.067	17.2554	7.31506	0, 0	189.035	71.372	7.55176	19.5917	-1.6693	-1.55619	0.113113	0.451359	2	8	2	NP_741960	Q9UQM7
63	NK018-2	CAMK2b	Pan-specific	Calcium/calmodulin-dependent protein-serine kinase 2 beta	0, 0	1374.45	6.03315	10.4353	0, 0	1719	17.2584	10.7366	25.0679	-0.206783	-0.0429736	0.16381	0.653659	2	9	2	NP_742081	Q13554
64	NK019-2	CAMK2d	Pan-specific	Calcium/calmodulin-dependent protein-serine kinase 2 delta	0, 0	592.117	16.0569	9.2204	0, 0	601.647	30.1805	9.22203	1.60957	-0.776232	-0.762597	0.0136353	0.0544096	2	10	2	NP_742126	Q13557
65	NK021	CaMK4	Pan-specific	Calcium/calmodulin-dependent protein-serine kinase 4	0, 0	756.921	98.717	9.57467	0, 0	1035.36	52.0781	10.0052	36.7853	-0.610184	-0.390504	0.219679	0.876598	2	6	3	NP_001735	Q16566
66	NK021-2	CaMK4	Pan-specific	Calcium/calmodulin-dependent protein-serine kinase 4	0, 0	78.2929	20.1893	6.30148	0, 0	83.3869	18.9478	6.371	6.50621	-2.14439	-2.11721	0.0271814	0.108463	2	7	3	NP_001735	Q16566
67	NK021-3	CaMK4	Pan-specific	Calcium/calmodulin-dependent protein-serine kinase 4	0, 0	1332.93	34.7875	10.3911	0, 0	1020.35	13.1283	9.9841	-23.4509	-0.227528	-0.400515	-0.172987	-0.690278	2	8	3	NP_001735	Q16566
68	NK022	CaMKK (CaMKK1)	Pan-specific	Calcium/calmodulin-dependent protein-serine kinase kinase	0, 0	2569.31	13.5989	11.3378	0, 0	2369.8	13.8725	11.1998	-7.76529	0.216246	0.177104	-0.0391421	-0.156191	2	9	3	NP_006540	Q8N5S9
69	NN010	CAS	Pan-specific	Cellular apoptosis susceptibility protein (CSE1L)	0, 0	973.649	14.2584	9.93793	0, 0	1134.89	11.483	10.1376	16.5601	-0.439917	-0.327587	0.11233	0.448236	2	10	3	NP_001307	P55060
70	NK023	CASK/Lin2	Pan-specific	Calcium/calmodulin-dependent protein-serine kinase (Lin2 homolog)	0, 0	115.074	40.1259	6.85709	0, 0	82.2665	20.5607	6.35149	-28.5099	-1.88396	-2.12648	-0.242514	-0.967716	2	6	4	NP_001119526.1	O14936
71	NN011	CASP1	Pan-specific	Caspase 1 (Interleukin-1 beta convertase)	0, 0	5728.52	8.31489	12.4946	0, 0	8652.04	31.8395	13.0681	51.0345	0.758451	1.06478	0.306329	1.22236	2	7	4	NP_001214	P29466
72	NN011-2	CASP1	Pan-specific	Caspase 1 (Interleukin-1 beta convertase)	0, 0	207.693	23.8771	7.70897	0, 0	237.16	7.24825	7.87897	14.188	-1.48467	-1.40072	0.0839443	0.334967	2	8	4	NP_001214	P29466
73	NN013	CASP3	Pan-specific	Caspase 3 (apopain, cysteine protease CPP32)	0, 0	843.351	23.2586	9.73066	0, 0	997.932	38.066	9.95205	18.3294	-0.537067	-0.41574	0.121327	0.484139	2	9	4	NP_004337	P42574
74	NN013-3	CASP3	Pan-specific	Caspase 3 (apopain, cysteine protease CPP32)	0, 0	568.684	13.2768	9.16215	0, 0	595.961	9.50671	9.20833	4.79659	-0.803537	-0.769106	0.0344314	0.137394	2	10	4	NP_004337	P42574
75	NN016	CASP6	Pan-specific	Caspase 6 (apoptotic protease Mch2)	0, 0	1028.82	239.386	10.0174	0, 0	780.406	846.154	9.59733	-24.1452	-0.402649	-0.584277	-0.181628	-0.724761	2	6	5	NP_001217	P55212
76	NN017	CASP7	Pan-specific	Caspase 7 (ICE-like apoptotic protease 3 (ICE-LAP3), Mch3)	0, 0	1532.43	24.4747	10.5923	0, 0	1714.03	13.7572	10.7324	11.8506	-0.133214	-0.0449595	0.0882546	0.352167	2	7	5	NP_01218	P55210
77	NN017-2	CASP7	Pan-specific	Caspase 7 (ICE-like apoptotic protease 3 (ICE-LAP3), Mch3)	0, 0	3809.77	4.05831	11.9062	0, 0	3237.1	78.1885	11.6497	-15.0317	0.48263	0.390884	-0.0917464	-0.3661	2	8	5	NP_01218	P55210
78	NN019-2	CASP9	Pan-specific	Caspase 9 (ICE-like apoptotic protease 6 (ICE-LAP6), Mch6, APAF3)	0, 0	288.485	12.8801	8.18302	0, 0	283.333	7.27447	8.13561	-1.78597	-1.26247	-1.27879	-0.0163145	-0.0651005	2	9	5	NP_033938	P55211
79	PN162	Catenin a	S641	Catenin (cadherin-associated protein) alpha	0, 0	2141.22	6.20856	11.0749	0, 0	2108.93	27.9288	11.0316	-1.50772	0.0929963	0.0971635	0.00416716	0.0166284	2	10	5	NP_001894.2	P35221
80	PN166	Catenin b	S33	Catenin (cadherin-associated protein) beta 1	0, 0	3600.13	5.88736	11.8245	0, 0	4880.62	10.6801	12.2421	35.5678	0.444357	0.672333	0.227977	0.909708	2	6	6	NP_001895	P35222
81	PN167	Catenin b	Y333	Catenin (cadherin-associated protein) beta 1	0, 0	5195.58	12.695	12.3537	0, 0	5725.16	29.1686	12.4724	10.193	0.692418	0.781733	0.0893144	0.356396	2	7	6	NP_001895	P35222
82	NN021	Catenin b1	Pan-specific	Catenin (cadherin-associated protein) beta 1	3, 3	8461.63	3.78477	13.0574	3, 3	11322.3	3.80692	13.4561	33.8081	1.02223	1.24916	0.226926	0.905514	2	8	6	NP_001895	P35222
83	NN021-1	Catenin b1	Pan-specific	Catenin (cadherin-associated protein) beta 1	1, 0	4499.95	41.6646	12.1464	1, 0	4697.75	10.5861	12.187	4.39562	0.595217	0.646156	0.0509382	0.203261	2	9	6	NP_001895	P35222
84	NN167	Caveolin 1	Pan-specific	Caveolin 1	0, 0	1665.13	19.2195	10.7121	0, 0	1738.42	4.97134	10.7528	4.40154	-0.0770529	-0.0352723	0.0417807	0.16672	2	10	6	NP_001744.2	Q03135
85	PN147	Caveolin 1	Y14	Caveolin 1	0, 0	1738.1	32.1705	10.774	0, 0	1233.04	149.448	10.2573	-29.0584	-0.0480486	-0.270727	-0.222679	-0.888566	2	6	7	NP_001744.2	Q03135
86	NN022-1	Caveolin 2	Pan-specific	Caveolin 2	1, 0	1149.97	27.2598	10.1781	1, 0	1276.01	11.0584	10.3067	10.96	-0.327364	-0.247245	0.080119	0.319703	2	7	7	NP_001224	P51636
87	PN018	Caveolin 2	S36	Caveolin 2	0, 0	2301.55	11.0827	11.1791	0, 0	2794.68	11.9324	11.4377	21.4258	0.141826	0.290147	0.148321	0.591852	2	8	7	NP_001224	P51636
88	PN171	Cbl	Y700	Signal transduction protein CBL	0, 0	2092.05	0.129828	11.0414	0, 0	2320.67	15.446	11.1696	10.9282	0.0772881	0.162746	0.085458	0.341008	2	9	7	NP_005179.2	P22681
89	NP001	CD45	Pan-specific	Leukocyte common antigen CD45 receptor-tyrosine phosphatase (LCA, T200)	0, 0	1204.96	0.309728	10.2454	0, 0	1353.1	5.00977	10.3913	12.2939	-0.295778	-0.207036	0.0887424	0.354114	2	10	7	NP_002829	P08575
90	NP002	Cdc25B	Pan-specific	Cell division cycle 25B phosphatase	0, 0	1434.98	45.6434	10.4975	0, 0	1566.96	13.3767	10.603	9.19791	-0.177644	-0.10645	0.0711941	0.28409	2	6	8	NP_004349	P30305
91	NP003	Cdc25C	Pan-specific	Cell division cycle 25C phosphatase	0, 0	9859.3	23.1348	13.2779	0, 0	9350.8	17.4138	13.1801	-5.1576	1.12561	1.11802	-0.00759144	-0.0302925	2	7	8	NP_001781	P30307
92	PP005	Cdc25C	S216	Cell division cycle 25C phosphatase	0, 0	319.573	3.72199	8.33067	0, 0	437.856	13.3601	8.76356	37.0126	-1.19327	-0.980426	0.212841	0.84931	2	8	8	NP_002882.3	P30307
93	NK024	CDC2L5 (CHED)	Pan-specific	Cell division cycle 2-like protein-serine kinase 5	0, 0	2658.95	67.3098	11.3873	0, 0	2425.05	103.959	11.2331	-8.7966	0.239436	0.192904	-0.0465325	-0.185681	2	9	8	NP_003709	Q14004
94	NN023	Cdc34	Pan-specific	Cell division cycle 34 (ubiquitin-conjugating ligase)	0, 0	1604.22	6.49892	10.6583	0, 0	1813.07	2.03617	10.8135	13.0188	-0.102255	-0.00645413	0.0958005	0.382278	2	10	8	NP_004350	P49427
95	NN024	Cdc42	Pan-specific	Cell division control protein 42 homolog	0, 0	1377.05	7.95097	10.438	0, 0	1490.55	34.7821	10.5309	8.24203	-0.205507	-0.140721	0.0647862	0.25852	2	6	9	NP_001782	P60953
96	NK025-1	CDK1 (CDC2)	Pan-specific	Cyclin-dependent protein-serine kinase 1	0, 0	7951.29	20.5465	12.9676	0, 0	5896.28	2.56241	12.5148	-25.8449	0.980167	0.801921	-0.178246	-0.711265	2	7	9	NP_001777	P06493
97	NK025-2	CDK1 (CDC2)	Pan-specific	Cyclin-dependent protein-serine kinase 1	0, 0	1841.61	6.82206	10.8574	0, 0	1784.11	7.45249	10.7902	-3.12225	-0.0089323	-0.0174891	-0.00855682	-0.0341448	2	8	9	NP_001777	P06493
98	NK025-3	CDK1 (CDC2)	Pan-specific	Cyclin-dependent protein-serine kinase 1	0, 0	6908.6	15.4832	12.7648	0, 0	6545.86	0.279664	12.6656	-5.25053	0.885113	0.87356	-0.0115533	-0.0461019	2	9	9	NP_001777	P06493
99	NK025-4	CDK1 (CDC2)	Pan-specific	Cyclin-dependent protein-serine kinase 1	0, 0	449.465	52.3438	8.82273	0, 0	325.734	11.2965	8.33681	-27.5285	-0.962628	-1.18319	-0.220564	-0.88013	2	10	9	NP_001777	P06493
100	NK025-5	CDK1 (CDC2)	Pan-specific	Cyclin-dependent protein-serine kinase 1	0, 0	8648.16	12.5906	13.0888	0, 0	7647.74	41.6685	12.8901	-11.568	1.03698	0.980203	-0.056775	-0.226552	2	6	10	NP_001777	P06493
101	NK025-6	CDK1 (CDC2)	Pan-specific	Cyclin-dependent protein-serine kinase 1	0, 0	5822.15	4.06269	12.518	0, 0	6944.61	18.4981	12.7509	19.2793	0.769414	0.914094	0.14468	0.577325	2	7	10	NP_001777	P06493
102	PK006	CDK1/2	T14+Y15	Cyclin-dependent protein-serine kinase 1/2	0, 0	3123.89	35.7398	11.6198	0, 0	2142.24	17.9151	11.0542	-31.4239	0.348407	0.107905	-0.240502	-0.959689	2	8	10	NP_001777	P06493
103	PK007-1	CDK1/2	Y15	Cyclin-dependent protein-serine kinase 1/2	0, 0	2705.72	16.6086	11.4125	0, 0	2725.97	22.8194	11.4018	0.748534	0.251226	0.273084	0.0218572	0.0872179	2	9	10	NP_001777	P06493
104	PK007-2	CDK1/2	Y15	Cyclin-dependent protein-serine kinase 1/2	0, 0	968.114	17.1059	9.9297	0, 0	795.489	17.5004	9.62495	-17.8311	-0.443772	-0.571155	-0.127383	-0.508305	2	10	10	NP_001777	P06493
105	PK007-3	CDK1/2	Y15	Cyclin-dependent protein-serine kinase 1/2	0, 0	1906.18	7.95989	10.9071	0, 0	2120.85	10.1608	11.0397	11.2616	0.0143715	0.101026	0.0866543	0.345781	2	6	11	NP_001777	P06493
106	PK008	CDK1/2	T161	Cyclin-dependent protein-serine kinase 1/2	0, 0	48.2916	9.42746	5.60437	0, 0	112.483	22.8147	6.80281	132.924	-2.47114	-1.91204	0.559097	2.231	2	7	11	NP_001777	P06493
107	NK033	CDK10	Pan-specific	Cyclin-dependent protein-serine kinase 10 [PISSLRE]	0, 1	405.728	55.5886	8.67504	0, 1	214.866	19.0518	7.73654	-47.0419	-1.03186	-1.4684	-0.436539	-1.74194	2	8	11	NP_003665	Q15131
108	NK026-2	CDK2	Pan-specific	Cyclin-dependent protein-serine kinase 2	1, 0	301.681	0.733133	8.24755	1, 0	170.37	43.7459	7.40178	-43.5263	-1.23223	-1.62745	-0.395221	-1.57707	2	9	11	NP_001789	P24941
109	NK026-3	CDK2	Pan-specific	Cyclin-dependent protein-serine kinase 2	0, 1	1163.62	42.1547	10.1951	0, 1	1424.74	35.3183	10.4657	22.4406	-0.319389	-0.171672	0.147717	0.589443	2	10	11	NP_001789	P24941
110	NK026-4	CDK2	Pan-specific	Cyclin-dependent protein-serine kinase 2	3, 0	96.1326	659.249	6.59762	3, 0	79.0446	197.578	6.29385	-17.7754	-2.00558	-2.15386	-0.148284	-0.591704	3	6	1	NP_001789	P24941
111	NK026-5	CDK2	Pan-specific	Cyclin-dependent protein-serine kinase 2	0, 0	6231.42	1.46885	12.616	0, 0	8545.52	19.9858	13.0502	37.136	0.815353	1.05629	0.240935	0.961418	3	7	1	NP_001789	P24941
112	NK026-6	CDK2	Pan-specific	Cyclin-dependent protein-serine kinase 2	0, 1	6516.28	0.600176	12.6805	0, 1	7734.56	5.98723	12.9064	18.696	0.845579	0.987941	0.142362	0.568074	3	8	1	NP_001789	P24941
113	NK026-7	CDK2	Pan-specific	Cyclin-dependent protein-serine kinase 2	0, 0	6383.9	5.32501	12.6509	0, 0	6766.66	2.90633	12.7135	5.99561	0.831701	0.8963	0.0645991	0.257773	3	9	1	NP_001789	P24941
114	NK027	CDK4	Pan-specific	Cyclin-dependent protein-serine kinase 4	0, 0	500.6	53.0558	8.97818	0, 0	382.747	56.1137	8.5695	-23.5424	-0.889767	-1.07263	-0.182866	-0.7297	3	10	1	NP_000066	P11802
115	NK027-2	CDK4	Pan-specific	Cyclin-dependent protein-serine kinase 4	0, 0	4614.68	19.9936	12.1827	0, 0	5827.49	36.7468	12.4979	26.2818	0.612242	0.793877	0.181635	0.724787	3	6	2	NP_000066	P11802
116	NK028-1	CDK5	Pan-specific	Cyclin-dependent protein-serine kinase 5	0, 0	2446.13	9.36876	11.267	0, 0	2668.37	7.96033	11.371	9.08504	0.183024	0.258443	0.075419	0.300949	3	7	2	NP_004926	Q00535
117	NK028-2	CDK5	Pan-specific	Cyclin-dependent protein-serine kinase 5	0, 0	1722.97	42.8275	10.7614	0, 0	1945.14	39.8825	10.9149	12.8944	-0.0539615	0.0417444	0.0957059	0.3819	3	8	2	NP_004926	Q00535
118	NK028-4	CDK5	Pan-specific	Cyclin-dependent protein-serine kinase 5	0, 0	7715.56	17.5847	12.9242	0, 0	10388.2	3.15812	13.3319	34.6395	0.959817	1.19013	0.230318	0.919051	3	9	2	NP_004926	Q00535
119	NK028-5	CDK5	Pan-specific	Cyclin-dependent protein-serine kinase 5	1, 3	13172.2	18.6756	13.6959	1, 3	16147.8	36.0529	13.9683	22.5904	1.3215	1.49251	0.171002	0.682357	3	10	2	NP_004926	Q00535
120	NK029	CDK6	Pan-specific	Cyclin-dependent protein-serine kinase 6	0, 0	3279.3	13.5854	11.6898	0, 0	3425.51	9.33957	11.7314	4.45847	0.381238	0.429662	0.0484236	0.193227	3	6	3	NP_001250	Q00534
121	NK029-2	CDK6	Pan-specific	Cyclin-dependent protein-serine kinase 6	0, 0	731.798	106.401	9.52597	0, 0	712.559	21.8147	9.46612	-2.62897	-0.633008	-0.646621	-0.0136125	-0.0543188	3	7	3	NP_001250	Q00534
122	NK029-3	CDK6	Pan-specific	Cyclin-dependent protein-serine kinase 6	0, 0	6661	6.76091	12.7122	0, 0	9679.95	23.5889	13.23	45.3227	0.860433	1.14173	0.281298	1.12248	3	8	3	NP_001250	Q00534
123	PK165	CDK6	Y13	Cyclin-dependent protein-serine kinase 6	0, 0	3738.58	9.52507	11.8789	0, 0	4150.24	3.91163	12.0082	11.0111	0.469873	0.561214	0.0913406	0.364481	3	9	3	NP_001250	Q00534
124	NK030-2	CDK7	Pan-specific	Cyclin-dependent protein-serine kinase 7	0, 3	7641.73	17.9946	12.9104	0, 3	9082.38	8.73036	13.1381	18.8525	0.953314	1.09805	0.144739	0.577559	3	10	3	NP_001790	P50613
125	NK030-3	CDK7	Pan-specific	Cyclin-dependent protein-serine kinase 7	0, 0	433.15	48.1353	8.76939	0, 0	393.635	29.3434	8.60997	-9.1226	-0.987631	-1.0534	-0.0657729	-0.262457	3	6	4	NP_001790	P50613
126	NK031-2	CDK8	Pan-specific	Cyclin-dependent protein-serine kinase 8	0, 0	280.869	5.41022	8.14442	0, 0	619.131	59.4948	9.26335	120.434	-1.28057	-0.742961	0.537606	2.14524	3	7	4	NP_001252	P49336
127	NK031-4	CDK8	Pan-specific	Cyclin-dependent protein-serine kinase 8	0, 1	297.154	12.5465	8.22574	0, 1	702.863	53.3748	9.44635	136.532	-1.24245	-0.656012	0.58644	2.3401	3	8	4	NP_001252	P49336
128	NK031-5	CDK8	Pan-specific	Cyclin-dependent protein-serine kinase 8	0, 0	5808.49	0.619006	12.5146	0, 0	7379.84	1.41301	12.8386	27.0526	0.767826	0.955761	0.187935	0.749925	3	9	4	NP_001252	P49336
129	NK032	CDK9	Pan-specific	Cyclin-dependent protein-serine kinase 9	0, 0	8883.89	32.7242	13.1276	0, 0	11308.6	11.7025	13.4544	27.2937	1.05516	1.24833	0.193165	0.770795	3	10	4	NP_001252	P50750
130	NK199	CDKL1	Pan-specific	Cyclin-dependent kinase-like 1	0, 0	349.415	128.81	8.45946	0, 0	257.462	12.0879	7.99747	-26.3163	-1.1329	-1.34442	-0.211523	-0.844053	3	6	5	NP_004187.2	Q00532
131	NK034	Chk1	Pan-specific	Checkpoint protein-serine kinase 1	0, 0	8488.01	5.37128	13.0619	0, 0	9793.25	18.2549	13.2468	15.3775	1.02434	1.14971	0.12537	0.50027	3	7	5	NP_001265	O14757
132	NK034-2	Chk1	Pan-specific	Checkpoint protein-serine kinase 1	0, 0	10995.7	1.03863	13.4353	0, 0	13668.8	3.541	13.7278	24.3102	1.19938	1.37826	0.17888	0.713796	3	8	5	NP_001265	O14757
133	PK162	Chk1	S280	Checkpoint protein-serine kinase 1	0, 0	3339.95	75.676	11.7163	0, 0	5236.38	19.4837	12.3436	56.7801	0.393631	0.720561	0.326931	1.30457	3	9	5	NP_001265	O14757
134	NK035	Chk2	Pan-specific	Checkpoint protein-serine kinase 2	0, 0	6208.79	9.9603	12.6108	0, 0	7239.56	5.12512	12.8109	16.6018	0.812892	0.942605	0.129713	0.5176	3	10	5	NP_009125	O96017
135	PK119	Chk2	T68	Checkpoint protein-serine kinase 2	0, 0	5014.08	34.2728	12.3024	0, 0	6534.79	29.101	12.6632	30.3288	0.668374	0.8724	0.204026	0.814136	3	6	6	NP_009125	O96017
136	NN025	c-IAP1	Pan-specific	Cellular inhibitor of apoptosis protein 1 (baculoviral IAP repeat-containing protein 3, apoptosis inhibitor 2 (API2))	1, 3	9315.04	36.1059	13.196	1, 3	9882.05	14.702	13.2598	6.08706	1.08721	1.1559	0.0686856	0.27408	3	7	6	NP_001156	Q13490
137	NK036	CK1d	Pan-specific	Casein protein-serine kinase 1 delta	0, 0	7471.46	2.10507	12.8778	0, 0	9742.78	19.682	13.2394	30.4	0.938077	1.14617	0.208089	0.83035	3	8	6	NP_001884	P48730
138	NK037-1	CK1e	Pan-specific	Casein protein-serine kinase 1 epsilon	0, 0	12511.6	0.61602	13.6216	0, 0	12605.1	13.3562	13.611	0.747201	1.28671	1.32273	0.0360132	0.143706	3	9	6	NP_001885	P49674
139	NK198	CK1g	Pan-specific	Casein kinase I gamma 1 isoform	0, 0	535.022	36.3554	9.07412	0, 0	657.666	27.7289	9.35046	22.9231	-0.844797	-0.701572	0.143225	0.571518	3	10	6	NP_071331	Q9HCP0
140	NK040	CK1g2	Pan-specific	Casein protein-serine kinase 1 gamma 2	0, 0	867.783	26.4779	9.77186	0, 0	852.751	39.0309	9.72523	-1.73224	-0.517756	-0.523508	-0.00575208	-0.0229528	3	6	7	NP_001310	P78368
141	NK041	CK2a	Pan-specific	Casein protein-serine kinase 2 alpha/ alpha prime	0, 0	991.014	61.6792	9.96343	0, 0	875.061	38.846	9.76249	-11.7004	-0.427963	-0.505805	-0.077842	-0.310617	3	7	7	NP_001887	P68400
142	PK167	CK2a	T360/S362	Casein protein-serine kinase 2 alpha/ alpha prime	0, 0	7168.76	10.9296	12.8182	0, 0	7667.27	26.1906	12.8937	6.95383	0.91011	0.981951	0.0718407	0.28667	3	8	7	NP_001887	P68400
143	PN130	c-Myc	T58/S62	Myc proto-oncogene protein	0, 0	703.122	13.1399	9.4683	0, 0	1068.47	15.2618	10.0506	51.9615	-0.66004	-0.368921	0.291119	1.16167	3	9	7	NP_002458.2	P01106
144	NN026	Cofilin 1	Pan-specific	Cofilin 1	1, 0	1366.03	30.4615	10.4264	1, 0	1558.93	13.99	10.5956	14.121	-0.210939	-0.109973	0.100966	0.40289	3	10	7	NP_005498	P23528
145	PN019	Cofilin 1	S3	Cofilin 1	0, 0	1749.88	22.5289	10.7837	0, 0	2239.2	1.88938	11.118	27.9633	-0.0434835	0.138249	0.181732	0.725175	3	6	8	NP_005498	P23528
146	PN020	Cofilin 2	S3	Cofilin 2	0, 0	9645.73	9.97815	13.2463	0, 0	10063.4	6.9463	13.2861	4.32963	1.1108	1.16836	0.0575578	0.229676	3	7	8	NP_068733	Q9Y281
147	PN148	Connexin 43	S368	Gap junction alpha-1 protein	0, 0	6181.34	8.76711	12.6044	0, 0	5860.35	17.8326	12.506	-5.19294	0.809897	0.797731	-0.0121658	-0.0485458	3	8	8	NP_000156.1	P17302
148	PN022-2	Cortactin	Y466	Cortactin (amplaxin) (mouse)	0, 0	8342.3	15.3837	13.0369	0, 0	6969.49	9.7985	12.7561	-16.456	1.01263	0.916545	-0.096084	-0.383409	3	9	8	NP_031829	Q14247
149	NK042	COT	Pan-specific	Osaka thyroid oncogene protein-serine kinase (Tpl2)	0, 0	1072.48	64.5927	10.0774	0, 0	708.65	27.6374	9.45818	-33.9244	-0.374539	-0.650392	-0.275853	-1.10075	3	10	8	NP_005195	P41279
150	NK042-2	COT	Pan-specific	Osaka thyroid oncogene protein-serine kinase (Tpl2)	1, 0	1689.94	52.4854	10.7334	1, 0	1949.5	43.5492	10.9181	15.359	-0.0670522	0.0432779	0.11033	0.440256	3	6	9	NP_005195	P41279
151	NN027	COX2	Pan-specific	Cyclo-oxygenase 2 (prostaglandin G/H synthase 2 precursor)	0, 0	978.441	2.49435	9.94501	0, 0	959.373	11.3091	9.8952	-1.94877	-0.436597	-0.442751	-0.00615392	-0.0245563	3	7	9	NP_000954	P35354
152	NK043	CPG16/CaMKinase VI	Pan-specific	Serine/threonine-protein kinase DCAMKL1	1, 0	1307.74	7.44698	10.3635	1, 0	1509.02	71.2191	10.5486	15.3914	-0.240429	-0.132278	0.108151	0.431561	3	8	9	NP_004725	O15075
153	PN023	CREB1	S129+S133	cAMP response element binding protein 1	1, 0	1638.7	10.1096	10.689	1, 0	1869.75	3.59304	10.8579	14.0994	-0.0878721	0.0146474	0.10252	0.409089	3	9	9	NP_004370	P16220
154	PN024	CREB1	S133	cAMP response element binding protein 1	0, 0	2408.22	11.8846	11.2444	0, 0	1886.11	10.6181	10.8705	-21.6802	0.17246	0.0206207	-0.15184	-0.605894	3	10	9	NP_004370	P16220
155	PN024-2	CREB1	S133	cAMP response element binding protein 1	1, 0	84.6805	10.2558	6.41463	1, 0	70.5456	2.08369	6.12974	-16.6921	-2.09135	-2.23184	-0.140486	-0.560587	3	6	10	NP_004370	P16220
156	NN149-1	Crystallin aB	Pan-specific	Crystallin alpha B (heat-shock 20 kDa like-protein)	0, 0	7049.14	8.66181	12.7939	0, 0	7598.26	12.3561	12.8807	7.78992	0.898731	0.975754	0.0770227	0.307348	3	7	10	NP_001876	P02511
157	NN149-2	Crystallin aB	Pan-specific	Crystallin alpha B (heat-shock 20 kDa like-protein)	0, 0	2006.22	12.8473	10.9809	0, 0	1853.97	28.9612	10.8457	-7.58899	0.0489609	0.00883941	-0.0401215	-0.160099	3	8	10	NP_001876	P02511
158	NN149-3	Crystallin aB	Pan-specific	Crystallin alpha B (heat-shock 20 kDa like-protein)	0, 1	3979.22	8.64237	11.9689	0, 1	3984.8	9.16514	11.9495	0.1403	0.512056	0.53333	0.0212744	0.0848925	3	9	10	NP_001876	P02511
159	PN025	Crystallin aB	S19	Crystallin alpha B (heat-shock 20 kDa like-protein)	0, 0	9798.46	5.40746	13.269	0, 0	10020.3	6.73386	13.2799	2.26364	1.12142	1.16542	0.0439928	0.175547	3	10	10	NP_001876	P02511
160	PN110	Crystallin aB	S45	Crystallin alpha B (heat-shock 20 kDa like-protein)	0, 0	9547.89	0.542473	13.2316	0, 0	9579.59	27.3427	13.215	0.332077	1.10391	1.13459	0.0306822	0.122433	3	6	11	NP_001876	P02511
161	NK044	Csk	Pan-specific	C-terminus of Src tyrosine kinase	0, 0	1361.58	2.36026	10.4217	0, 0	1499.58	28.0446	10.5396	10.1352	-0.213145	-0.136578	0.076567	0.305529	3	7	11	NP_004374	P41240
162	NK044-2	Csk	Pan-specific	C-terminus of Src tyrosine kinase	0, 0	6491.95	1.11014	12.6751	0, 0	8266.31	4.23049	13.0023	27.3317	0.84305	1.03352	0.190468	0.760033	3	8	11	NP_004374	P41240
163	NN028	Cyclin A	Pan-specific	Cyclin A1	0, 0	10490	3.80059	13.3674	0, 0	11553.5	7.06956	13.4853	10.1382	1.16754	1.26301	0.0954731	0.380971	3	9	11	NP_003905	P78396
164	NN029	Cyclin B1	Pan-specific	Cyclin B1	0, 0	7455.98	2.71362	12.8749	0, 0	8775.57	9.78667	13.0885	17.6983	0.936675	1.0745	0.137822	0.549959	3	10	11	NP_114172	P14635
165	PN190	Cyclin B1	S147	Cyclin B1	0, 0	2281.34	79.857	11.1663	0, 0	1451.79	65.0437	10.4929	-36.3624	0.135861	-0.15878	-0.294641	-1.17572	4	6	1	NP_114172	P14635
166	NN030-1	Cyclin D1	Pan-specific	Cyclin D1 (PRAD1)	0, 0	15704	21.6114	13.9495	0, 0	10147.5	17.4362	13.2981	-35.3825	1.44039	1.17407	-0.266321	-1.06272	4	7	1	NP_444284	P24385
167	NN030-2	Cyclin D1	Pan-specific	Cyclin D1 (PRAD1)	0, 0	572.318	63.3198	9.17134	0, 0	345.545	84.2353	8.42198	-39.6235	-0.79923	-1.14272	-0.343491	-1.37065	4	8	1	NP_444284	P24385
168	NN031	Cyclin E	Pan-specific	Cyclin E1	0, 0	4819.65	22.043	12.2454	0, 0	5182	2.21315	12.3285	7.51829	0.64163	0.713406	0.0717761	0.286412	4	9	1	NP_001229	P24864
169	PN191	Cyclin E	T395	Cyclin E1	0, 0	2587.44	2.67796	11.348	0, 0	1270.5	26.1245	10.3004	-50.8972	0.221	-0.250211	-0.471211	-1.8803	4	10	1	NP_001229	P24864
170	NN032	Cyclin G1	Pan-specific	Cyclin G1	0, 0	26821.1	18.7395	14.7217	0, 0	23917.5	0.0306651	14.535	-10.826	1.80235	1.76177	-0.0405772	-0.161917	4	6	2	NP_004051	P51959
171	NN033	CytoC	Pan-specific	Cytochrome C	0, 0	9156.5	32.6801	13.1712	0, 0	7910.33	9.02474	12.9388	-13.6096	1.0756	1.00334	-0.0722574	-0.288333	4	7	2	NP_061820	P99999
172	PN026	Dab1	Y198	Disabled homolog 1	0, 0	4400.55	0.461995	12.1141	0, 0	3406.24	19.002	11.7232	-22.595	0.580114	0.425796	-0.154317	-0.615781	4	8	2	NP_066566	O75553
173	NK210	DAPK1	Pan-specific	Death-associated protein kinase 1	0, 0	170.265	75.0802	7.42231	0, 0	142.111	6.34591	7.14012	-16.5358	-1.61903	-1.75177	-0.132739	-0.529676	4	9	2	NP_004929	P53355
174	NK046	DAPK2	Pan-specific	Death-associated protein kinase 2	0, 0	420.725	23.416	8.7274	0, 0	336.027	4.44026	8.38169	-20.1314	-1.00731	-1.16187	-0.154556	-0.616732	4	10	2	NP_055141	Q9UIK4
175	NN034	DAXX	Pan-specific	Death-associated protein 6 (BING2)	0, 0	9047.08	18.7904	13.1539	0, 0	9793.8	14.3746	13.2469	8.25362	1.06747	1.14975	0.0822735	0.3283	4	6	3	NP_001341	Q9UER7
176	NN163	DDIT3(CHOP)	Pan-specific	DNA damage-inducible transcript 3 protein	0, 0	4534.39	83.7783	12.1574	0, 0	6974.43	18.122	12.7571	53.8119	0.600374	0.917031	0.316657	1.26357	4	7	3	NP_001181986.1	P35639
177	NN035-NN126	DFF35	Pan-specific	DNA fragmentation factor alpha (ICAD) 35-kDa subunit	0, 0	52.9997	22.2189	5.73858	0, 0	70.8256	7.1066	6.13545	33.6341	-2.40823	-2.22912	0.179107	0.714698	4	8	3	NP_004392	O00273
178	NK219	DGKz	Pan-specific	Diacylglycerol kinase zeta	0, 0	1046.16	55.5811	10.0416	0, 0	925.903	74.9985	9.84397	-11.4954	-0.391342	-0.467093	-0.075751	-0.302273	4	9	3	NP_963290	Q13574
179	NK048	DNAPK	Pan-specific	DNA-activated protein-serine kinase	0, 0	3762.42	51.743	11.8881	0, 0	2972.37	34.3657	11.5267	-20.9985	0.474173	0.332401	-0.141772	-0.565722	4	10	3	NP_008835	P78527
180	NK048-2	DNAPK	Pan-specific	DNA-activated protein-serine kinase	0, 0	57.5916	55.3204	5.85845	0, 0	57.8896	80.3337	5.84449	0.51751	-2.35204	-2.36737	-0.0153282	-0.0611651	4	6	4	NP_008835	P78527
181	PN027	Dok2	Y139	Docking protein 2	0, 0	4930.96	5.31321	12.2783	0, 0	4092.3	36.0763	11.988	-17.008	0.65707	0.551578	-0.105492	-0.42095	4	7	4	NP_034201	O60496
182	PN027-2	Dok2	Y139	Docking protein 2	0, 0	8625.51	3.26354	13.0851	0, 0	6478.25	2.7154	12.6506	-24.8944	1.0352	0.866442	-0.168762	-0.673421	4	8	4	NP_034201	O60496
183	NK050	DRAK2 (STK17B)	Pan-specific	DAP kinase-related apoptosis-inducing protein-serine kinase 2 (STK17B)	0, 0	1166	48.4487	10.198	0, 0	438.416	7.23776	8.76541	-62.4	-0.318006	-0.97955	-0.661544	-2.63979	4	9	4	NP_004217	O94768
184	NK051	eEF2K	Pan-specific	Elongation factor-2 protein-serine kinase	0, 0	422.19	23.9586	8.73242	0, 0	211.282	35.5702	7.71228	-49.9557	-1.00496	-1.47992	-0.474962	-1.89527	4	10	4	NP 037434	O00418
185	NN175	EFNA5	Pan-specific	Ephrin-A5	0, 0	4600.9	55.7518	12.1784	0, 0	1464.89	290.982	10.5058	-68.1609	0.61022	-0.152625	-0.762845	-3.04402	4	6	5	NP_001953.1	P52803
186	PN173	EFNB2	Y316	EPH-related receptor tyrosine kinase ligand 5	0, 0	1233.01	2.25766	10.2786	0, 0	709.924	36.2743	9.46077	-42.4237	-0.280218	-0.649161	-0.368944	-1.47221	4	7	5	NP_004084.1	P52799
187	NK052-1	EGFR	Pan-specific	Epidermal growth factor receptor-tyrosine kinase	0, 0	8115.52	6.68926	12.9971	0, 0	7297.85	1.54706	12.8225	-10.0754	0.993992	0.948103	-0.0458895	-0.183115	4	8	5	NP_005219	P00533
188	PK010	EGFR	Y1172	Epidermal growth factor receptor-tyrosine kinase	0, 0	6259.12	13.7141	12.6224	0, 0	5374.86	23.2569	12.3813	-14.1276	0.818352	0.738453	-0.0798984	-0.318823	4	9	5	NP_005219	P00533
189	PK010-2	EGFR	Y1172	Epidermal growth factor receptor-tyrosine kinase	0, 0	6881.81	19.626	12.7592	0, 0	4225.61	7.29216	12.0342	-38.5975	0.882486	0.573551	-0.308935	-1.23276	4	10	5	NP_005219	P00533
190	PK011-1	EGFR	Y1197	Epidermal growth factor receptor-tyrosine kinase	0, 0	9396.29	5.01184	13.2085	0, 0	2680.44	56.8939	11.3775	-71.4734	1.09308	0.261538	-0.831545	-3.31816	4	6	6	NP_005219	P00533
191	PK121	EGFR	T693	Epidermal growth factor receptor-tyrosine kinase	0, 0	6140.15	4.38084	12.5947	0, 0	3793.65	4.36158	11.8786	-38.2156	0.805375	0.499634	-0.305741	-1.22001	4	7	6	NP_005219	P00533
192	PK122-1	EGFR	Y1092	Epidermal growth factor receptor-tyrosine kinase	0, 0	4879.23	6.64203	12.2631	0, 0	3481.05	13.1654	11.7546	-28.6557	0.649938	0.440687	-0.209251	-0.834986	4	8	6	NP_005219	P00533
193	PK123	EGFR	Y1110	Epidermal growth factor receptor-tyrosine kinase	0, 0	9692.05	8.10557	13.2533	0, 0	5868.77	0.077452	12.5081	-39.4476	1.11404	0.798715	-0.315324	-1.25826	4	9	6	NP_005219	P00533
194	NN038-1	eIF2a	Pan-specific	Eukaryotic translation initiation factor 2 alpha	0, 1	4864.92	62.91	12.2589	0, 1	2059.13	3.81291	10.9971	-57.674	0.647952	0.0807802	-0.567172	-2.26322	4	10	6	NP_004085	P05198
195	PN028-1	eIF2a	S52	Eukaryotic translation initiation factor 2 alpha	0, 0	6707.18	18.7917	12.7222	0, 0	4226.86	9.36392	12.0346	-36.98	0.865105	0.573755	-0.291351	-1.16259	4	6	7	NP_004085	P05198
196	PN028-2	eIF2a	S52	Eukaryotic translation initiation factor 2 alpha	0, 0	2183.42	12.3175	11.103	0, 0	1471.23	1.21911	10.5121	-32.618	0.106195	-0.149661	-0.255856	-1.02096	4	7	7	NP_004085	P05198
197	PN172	eIF4B	S422	Eukaryotic translation initiation factor 4B	0, 0	3390.62	40.5069	11.738	0, 0	1044.84	0.152233	10.0183	-69.1843	0.403812	-0.384251	-0.788063	-3.14465	4	8	7	NP_001408.2	P23588
198	NN039-1	eIF4E	Pan-specific	Eukaryotic translation initiation factor 4 (mRNA cap binding protein)	0, 0	2085.69	20.0245	11.037	0, 0	1441.49	24.8959	10.4826	-30.8865	0.0752283	-0.16366	-0.238889	-0.95325	4	9	7	NP_001959	P06730
199	PN030-1	eIF4E	S209	Eukaryotic translation initiation factor 4 (mRNA cap binding protein)	0, 0	9643.41	7.08518	13.246	0, 0	7987.99	2.19902	12.9529	-17.1663	1.11064	1.01004	-0.100596	-0.401414	4	10	7	NP_001959	P06730
200	PN030-2	eIF4E	S209	Eukaryotic translation initiation factor 4 (mRNA cap binding protein)	0, 0	2360.62	41.1552	11.2156	0, 0	1296.21	51.5601	10.3293	-45.0903	0.15896	-0.236481	-0.395442	-1.57795	4	6	8	NP_001959	P06730
201	PN031	eIF4G	S1107	Eukaryotic translation initiation factor 4 gamma 1	0, 0	9484.95	20.9686	13.2221	0, 0	8160.21	20.4782	12.9836	-13.9668	1.09943	1.02466	-0.0747712	-0.298363	4	7	8	NP_004944	Q04637
202	PN193	eIF4G	S1232	Eukaryotic translation initiation factor 4 gamma 1	0, 0	4162.03	0.0074414	12.0337	0, 0	3180.44	8.80639	11.6243	-23.5844	0.54243	0.378779	-0.163651	-0.653023	4	8	8	NP_004944	Q04637
203	NN168	Elk-1	Pan-specific	ETS domain-containing protein Elk-1	0, 0	3884.7	53.8673	11.9343	0, 0	2884.93	32.1697	11.4836	-25.736	0.4958	0.311934	-0.183866	-0.73369	4	9	8	NP_001107595.1	P19419
204	PN149	Elk-1	S383	ETS domain-containing protein Elk-1	0, 0	4342.45	5.91952	12.095	0, 0	3893.05	10.5862	11.9159	-10.3492	0.571127	0.517362	-0.0537643	-0.214539	4	10	8	NP_001107595.1	P19419
205	PN170	Elk-1	S389	ETS domain-containing protein Elk-1	0, 0	1813.59	60.6417	10.8353	0, 0	1385.76	191.315	10.4257	-23.5903	-0.0193019	-0.19069	-0.171388	-0.6839	4	6	9	NP_001107595.1	P19419
206	NN173	Epcam	Pan-specific	Epithelial cell adhesion molecule	0, 0	3839.13	30.9703	11.9172	0, 0	4675.2	3.89289	12.1801	21.7775	0.487822	0.642858	0.155037	0.618651	4	7	9	NP_002345.2	P16422
207	NK053	EphA1	Pan-specific	Ephrin type-A receptor 1 protein-tyrosine kinase	0, 1	1105.77	6.971	10.1215	0, 1	1376.32	130.771	10.4159	24.4667	-0.353868	-0.195373	0.158495	0.632452	4	8	9	NP_005223	P21709
208	PN198	ER-alpha	S104	estrogen receptor alpha	0, 0	1888.23	13.1098	10.8935	0, 0	2524.56	7.93511	11.2911	33.6999	0.00797258	0.220469	0.212497	0.847936	4	9	9	NP_000116.2	P03372
209	NK054-1	ErbB2 (HER2)	Pan-specific	ErbB2 (Neu) receptor-tyrosine kinase	0, 0	996.123	19.4865	9.97085	0, 0	1489.52	73.9019	10.5299	49.5317	-0.424485	-0.141193	0.283292	1.13044	4	10	9	NP_004439	P04626
210	NK054-2	ErbB2 (HER2)	Pan-specific	ErbB2 (Neu) receptor-tyrosine kinase	3, 3	9584	7.42258	13.2371	3, 3	11106.4	17.5095	13.4284	15.8846	1.10646	1.23596	0.129499	0.516749	4	6	10	NP_004439	P04626
211	PK013-1	ErbB2 (HER2)	Y1248	ErbB2 (Neu) receptor-tyrosine kinase	3, 0	9691.6	1.30438	13.2532	3, 0	11313	16.6827	13.455	16.7304	1.11401	1.2486	0.134588	0.537053	4	7	10	NP_004439	P04626
212	PK013-2	ErbB2 (HER2)	Y1248	ErbB2 (Neu) receptor-tyrosine kinase	0, 0	38.6224	26.5312	5.28203	0, 0	36.7074	230.674	5.18725	-4.95811	-2.62222	-2.67964	-0.0574202	-0.229127	4	8	10	NP_004439	P04626
213	PK134	ErbB2 (HER2)	T686	ErbB2 (Neu) receptor-tyrosine kinase	0, 0	8126.65	6.82174	12.9991	0, 0	8003.06	3.37113	12.9556	-1.52077	0.994918	1.01133	0.0164143	0.0654989	4	9	10	NP_004439	P04626
214	PK163	ErbB3	Y1328	Tyrosine kinase-type cell surface receptor HER3	0, 0	5149.57	5.0904	12.3409	0, 0	5510.92	0.46986	12.4173	7.01716	0.686404	0.75559	0.0691862	0.276078	4	10	10	NP_001005915.1	P21860
215	NK055-NK056	Erk1 (MAPK3)+ Erk2 (MAPK1)	Pan-specific	Extracellular regulated protein-serine kinase 1 (p44 MAP kinase)+Extracellular regulated protein-serine kinase 2 (p42 MAP kinase)	0, 0	2997.84	10.2118	11.5604	0, 0	3922.91	2.60154	11.927	30.858	0.320556	0.522601	0.202045	0.806233	4	7	11	AAA36142.1, NP_002736	P27361
216	NK055-NK056-2	Erk1 (MAPK3)+ Erk2 (MAPK1)	Pan-specific	Extracellular regulated protein-serine kinase 1 (p44 MAP kinase)+Extracellular regulated protein-serine kinase 2 (p42 MAP kinase)	0, 0	7886.1	17.5566	12.9558	0, 0	6353.54	16.118	12.6226	-19.4336	0.9746	0.853119	-0.121481	-0.484753	4	8	11	AAA36142.1, NP_002736	P27361
217	NK055-NK056-4	Erk1 (MAPK3)+ Erk2 (MAPK1)	Pan-specific	Extracellular regulated protein-serine kinase 1 (p44 MAP kinase)+Extracellular regulated protein-serine kinase 2 (p42 MAP kinase)	0, 0	1616.04	3.4443	10.6689	0, 0	1827.93	39.8424	10.8252	13.1113	-0.0972876	-0.000858781	0.0964289	0.384785	4	9	11	AAA36142.1, NP_002736	P27361
218	NK055-NK056-5	Erk1 (MAPK3)+ Erk2 (MAPK1)	Pan-specific	Extracellular regulated protein-serine kinase 1 (p44 MAP kinase)+Extracellular regulated protein-serine kinase 2 (p42 MAP kinase)	0, 0	7069.46	7.92694	12.7981	0, 0	7704.45	27.3474	12.9007	8.98223	0.900678	0.985268	0.08459	0.337544	4	10	11	AAA36142.1, NP_002736	P27361
219	NK055-NK056-6	Erk1 (MAPK3)+ Erk2 (MAPK1)	Pan-specific	Extracellular regulated protein-serine kinase 1 (p44 MAP kinase)+Extracellular regulated protein-serine kinase 2 (p42 MAP kinase)	0, 0	133.664	23.3556	7.07313	0, 0	162.386	11.3849	7.33254	21.4883	-1.7827	-1.66035	0.122347	0.488207	5	6	1	AAA36142.1, NP_002736	P27361
220	NK055-NK056-8	Erk1 (MAPK3)+ Erk2 (MAPK1)	Pan-specific	Extracellular regulated protein-serine kinase 1 (p44 MAP kinase)+Extracellular regulated protein-serine kinase 2 (p42 MAP kinase)	0, 0	19.2591	76.3818	4.27813	0, 0	37.857	21.0667	5.23174	96.5669	-3.09277	-2.6585	0.434263	1.73286	5	7	1	AAA36142.1, NP_002736	P27361
221	PK168-PK169	Erk1 (MAPK3)+ Erk2 (MAPK1)	Y204	Extracellular regulated protein-serine kinase 1 (p44 MAP kinase)+Extracellular regulated protein-serine kinase 2 (p42 MAP kinase)	0, 0	1091.44	46.1587	10.1027	0, 0	1610.36	40.9108	10.6424	47.5445	-0.362692	-0.087725	0.274967	1.09721	5	8	1	AAA36142.1, NP_002736	P27361
222	PK170-PK171	Erk1 (MAPK3)+ Erk2 (MAPK1)	T202	Extracellular regulated protein-serine kinase 1 (p44 MAP kinase)+Extracellular regulated protein-serine kinase 2 (p42 MAP kinase)	0, 0	817.513	26.1095	9.68576	0, 0	1723.09	78.8724	10.74	110.772	-0.558109	-0.0413445	0.516765	2.06207	5	9	1	AAA36142.1, NP_002736	P27361
223	NK056	Erk2 (MAPK1)	Pan-specific	Extracellular regulated protein-serine kinase 2 (p42 MAP kinase)	0, 0	185.887	43.9273	7.54895	0, 0	145.869	26.7509	7.17778	-21.5286	-1.55967	-1.73388	-0.174209	-0.695155	5	10	1	NP_002736	P28482
224	NK057-2	Erk3 (MAPK6)	Pan-specific	Extracellular regulated protein-serine kinase 3	3, 0	6595.3	2.67769	12.6979	3, 0	12485.4	10.341	13.5972	89.3068	0.85373	1.31618	0.462453	1.84535	5	6	2	NP_002739	Q16659
225	NK058	Erk4 (MAPK4)	Pan-specific	Extracellular regulated protein-serine kinase 4	0, 0	249.524	7.5723	7.9737	0, 0	338.685	9.48366	8.39305	35.7322	-1.36058	-1.15647	0.204116	0.814495	5	7	2	NP_002738	P31152
226	NK206-1	Erk5 (MAPK7)	Pan-specific	Extracellular regulated protein-serine kinase 5 (Big MAP kinase 1 (BMK1))	1, 0	304.732	34.4546	8.26207	1, 0	361.907	54.734	8.48873	18.7622	-1.22542	-1.11101	0.114414	0.45655	5	8	2	NP_620602	Q13164
227	NK206-2	Erk5 (MAPK7)	Pan-specific	Extracellular regulated protein-serine kinase 5 (Big MAP kinase 1 (BMK1))	0, 0	189.814	47.1955	7.57911	0, 0	284.52	27.2227	8.14164	49.8936	-1.54554	-1.27592	0.269614	1.07585	5	9	2	NP_620602	Q13164
228	NK206-3	Erk5 (MAPK7)	Pan-specific	Extracellular regulated protein-serine kinase 5 (Big MAP kinase 1 (BMK1))	0, 0	4550.06	10.9193	12.1623	0, 0	7446.38	12.3126	12.8516	63.6548	0.602706	0.961914	0.359208	1.43337	5	10	2	NP_620602	Q13164
229	PK016	Erk5 (MAPK7)	T218+Y220	Extracellular regulated protein-serine kinase 5 (Big MAP kinase 1 (BMK1))	0, 0	2510.43	12.1334	11.3044	0, 0	3407.39	21.5714	11.7237	35.7295	0.200569	0.426027	0.225459	0.89966	5	6	3	NP_620602	Q13164
230	PK016-3	Erk5 (MAPK7)	T218+Y220	Extracellular regulated protein-serine kinase 5 (Big MAP kinase 1 (BMK1))	0, 0	2121.99	3.26376	11.0619	0, 0	3046.05	0.100863	11.562	43.5472	0.0868955	0.349185	0.26229	1.04663	5	7	3	NP_620602	Q13164
231	NN040	ERP57	Pan-specific	ER protein 57 kDa (protein disulfide isomerase-associated 3; 58 kDa glucose regulated protein)	0, 0	897.884	14.0592	9.82105	0, 0	1512.71	5.36089	10.5522	68.4751	-0.494697	-0.130603	0.364094	1.45286	5	8	3	NP_005304	P30101
232	NN041	ERP72	Pan-specific	ER protein 72 kDa (protein disulfide isomerase-associated 4)	0, 0	145.616	42.8443	7.1967	0, 0	189.099	35.1056	7.55225	29.8614	-1.72478	-1.55596	0.168826	0.673674	5	9	3	NP_004902	P13667
233	PN174	Ezrin	T567	cytovillin 2	0, 0	461.932	19.4263	8.8622	0, 0	658.494	22.5765	9.35228	42.5522	-0.944128	-0.70071	0.243418	0.971324	5	10	3	NP_001104547.1	P15311
234	PN175	Ezrin	Y353	cytovillin 2	0, 0	2349.44	6.16553	11.2088	0, 0	2429.35	43.9704	11.2356	3.40131	0.15575	0.194117	0.0383665	0.153096	5	6	4	NP_001104547.1	P15311
235	NK060	FAK	Pan-specific	Focal adhesion protein-tyrosine kinase	0, 0	2181.27	11.5484	11.1016	0, 0	2695.11	6.0162	11.3854	23.5569	0.105529	0.265279	0.15975	0.63746	5	7	4	NP_005598	Q05397
236	PK017	FAK	Y397	Focal adhesion protein-tyrosine kinase	0, 0	6760.6	14.6878	12.7336	0, 0	8377.88	6.42134	13.0216	23.9221	0.870469	1.04271	0.172238	0.68729	5	8	4	NP_005598	Q05397
237	PK017-1	FAK	Y397	Focal adhesion protein-tyrosine kinase	0, 0	922.024	35.7383	9.85933	0, 0	738.703	24.4341	9.5181	-19.8824	-0.476757	-0.621921	-0.145165	-0.579258	5	9	4	NP_005598	Q05397
238	PK018-3	FAK	Y576	Focal adhesion protein-tyrosine kinase	0, 0	40.6841	23.5031	5.35706	0, 0	51.8155	25.9611	5.68457	27.3608	-2.58705	-2.44335	0.143702	0.573421	5	10	4	NP_005598	Q05397
239	PK020	FAK	S722	Focal adhesion protein-tyrosine kinase	0, 0	1891.7	1.05073	10.8961	0, 0	2169.78	7.81467	11.0726	14.6999	0.00921315	0.116659	0.107446	0.428748	5	6	5	NP_005598	Q05397
240	PK020-3	FAK	S722	Focal adhesion protein-tyrosine kinase	0, 0	1462.28	3.44376	10.5247	0, 0	2009.99	7.14699	10.9622	37.4559	-0.164897	0.064226	0.229123	0.914283	5	7	5	NP_005598	Q05397
241	PK021	FAK	S732	Focal adhesion protein-tyrosine kinase	0, 0	2292.06	4.50916	11.1731	0, 0	3115.3	13.3127	11.5944	35.9171	0.139031	0.364595	0.225564	0.900079	5	8	5	NP_005598	Q05397
242	PK022-2	FAK	S843	Focal adhesion protein-tyrosine kinase	0, 0	1278.56	177.537	10.331	0, 0	1614.74	63.5021	10.6463	26.2935	-0.255687	-0.0858616	0.169825	0.677664	5	9	5	NP_005598	Q05397
243	PK024	FAK	S910	Focal adhesion protein-tyrosine kinase	0, 0	1326.63	12.2968	10.3842	0, 0	2064.64	2.13606	11.0009	55.6301	-0.230731	0.0826123	0.313343	1.25035	5	10	5	NP_005598	Q05397
244	PK151	FAK	Y576/Y577	Focal adhesion protein-tyrosine kinase	0, 0	3675.95	10.1277	11.8546	0, 0	3470.71	42.5474	11.7503	-5.5834	0.45845	0.438648	-0.0198023	-0.0790183	5	6	6	NP_005598	Q05397
245	NN042	FAS	Pan-specific	Tumor necrosis factor superfamily member 6 (Apo1, CD95)	0, 0	3987.74	4.13893	11.972	0, 0	5883.98	27.9459	12.5118	47.552	0.513502	0.800489	0.286987	1.14518	5	7	6	NP_003789	P25445
246	NN043	FasL	Pan-specific	Tumor necrosis factor ligand, member 6	0, 0	1077.27	7.67669	10.0838	0, 0	1268.78	1.25336	10.2985	17.7775	-0.371527	-0.251139	0.120388	0.480389	5	8	6	NP_000630	P48023
247	NK061	Fes	Pan-specific	Fes/Fps protein-tyrosine kinase	0, 0	991.313	11.3319	9.96386	0, 0	437.02	14.8539	8.76081	-55.915	-0.427759	-0.981735	-0.553976	-2.21056	5	9	6	NP_001996	P07332
248	NN172	FHL2	Pan-specific	Four and a half LIM domains protein 2	0, 0	2272.13	25.6065	11.1605	0, 0	2962.85	34.4167	11.522	30.3997	0.133125	0.330201	0.197076	0.786404	5	10	6	NP_001034581.1	Q14192
249	NN127	FKBP52	Pan-specific	FK506-binding protein 4	0, 0	1606.12	5.79541	10.66	0, 0	1160.09	14.9339	10.1693	-27.7707	-0.101454	-0.312533	-0.211079	-0.84228	5	6	7	NP_002005	Q02790
250	PN194	FKHR	S256	Forkhead box protein O1	0, 0	1515.25	81.0084	10.576	0, 0	1036.4	13.0375	10.0066	-31.6022	-0.140836	-0.389816	-0.248979	-0.993515	5	7	7	NP_002006.2	Q12778
251	PN195	FKHR	S319	Forkhead box protein O1	0, 0	1053.37	0.678328	10.0515	0, 0	863.933	35.6846	9.74403	-17.9839	-0.3867	-0.514578	-0.127878	-0.51028	5	8	7	NP_002006.2	Q12778
252	PN145-PN032	FKHRL1	T32	Forkhead-like transcription factor 1 (FOXO3A)	0, 0	105.517	58.5871	6.732	0, 0	87.445	4.11645	6.43956	-17.1271	-1.9426	-2.08463	-0.142039	-0.566784	5	9	7	NP_001446	O43524
253	PN145-PN032-PN153	FKHRL1	T32	Forkhead-like transcription factor 1 (FOXO3A)	0, 0	391.54	3.68789	8.62368	0, 0	491.614	6.72893	8.93063	25.5589	-1.05593	-0.901047	0.15488	0.618025	5	10	7	NP_001446	O43524
254	NN044	Fos	Pan-specific	Fos-c FBJ murine osteosarcoma oncoprotein-related transcription factor	3, 3	6886.95	14.0216	12.7603	3, 3	12577.9	6.24058	13.6079	82.6337	0.882991	1.32124	0.438254	1.74879	5	6	8	NP_005243	P01100
255	PN033	Fos	T232	Fos-c FBJ murine osteosarcoma oncoprotein-related transcription factor	0, 0	1428.29	8.39188	10.4907	0, 0	1854.53	4.17542	10.8461	29.8432	-0.180804	0.0090463	0.189851	0.757571	5	7	8	NP_005243	P01100
256	PN146	FRS2	Y348	Fibroblast growth factor receptor substrate 2	0, 0	3554.61	18.6062	11.8061	0, 0	4615.49	16.1055	12.1615	29.845	0.435753	0.634047	0.198294	0.791263	5	8	8	NP_001036020.1	Q8WU20
257	NK065	Fyn	Pan-specific	Fyn proto-oncogene-encoded protein-tyrosine kinase	0, 0	5629.3	20.5172	12.4694	0, 0	6413.03	2.26519	12.636	13.9223	0.746636	0.859507	0.11287	0.450393	5	9	8	NP_002028	P06241
258	PN192	Gab1	Y627	GRB2-associated binder 1	0, 0	2809.13	50.8776	11.4666	0, 0	2788.73	19.9134	11.4346	-0.726118	0.276589	0.288686	0.0120968	0.0482706	5	10	8	NP_002030.2	Q13480
259	PN098	GAP-43	S41	Growth associated protein 43 (Neuromodulin)	0, 1	230.47	49.3415	7.8591	0, 1	371.898	40.5706	8.52801	61.3648	-1.4143	-1.09234	0.321956	1.28472	5	6	9	NP_002036	P17677
260	PN196	GATA1	S142	Erythroid transcription factor	0, 0	1905.42	7.58521	10.9066	0, 0	1559.53	46.0232	10.5962	-18.1526	0.0140992	-0.109708	-0.123807	-0.494033	5	7	9	NP_002040.1	P15976
261	NK066	GCK	Pan-specific	Germinal centre protein-serine kinase	3, 0	6676.98	23.0284	12.7156	3, 0	8222.74	10.3066	12.9947	23.1505	0.862054	1.0299	0.167841	0.669746	5	8	9	NP_004570	Q12851
262	PN034	GFAP	S8	Glial fibrillary acidic protein	0, 0	3523	23.6992	11.7933	0, 0	3380.11	12.5921	11.7121	-4.05585	0.429712	0.420517	-0.00919413	-0.0366878	5	9	9	NP_002046	P14136
263	PN178	GluR1	S849	Glutamate receptor 1	0, 0	4949.76	2.54621	12.2838	0, 0	5244.17	14.0873	12.3458	5.9478	0.659644	0.72158	0.0619362	0.247147	5	10	9	NP_000818.2	P42261
264	NN045	GNB2L1	Pan-specific	Guanine nucleotide-binding protein beta (receptor for activated C kinase 1 (RACK1))	0, 0	1101.17	10.597	10.1155	0, 0	892.345	1.79869	9.79071	-18.964	-0.356689	-0.492398	-0.135709	-0.541526	5	6	10	NP_006089	P63244
265	NK067	GRK2 (BARK1)	Pan-specific	G protein-coupled receptor-serine kinase 2	3, 0	7929.3	14.8386	12.9636	3, 0	9499	2.29774	13.2028	19.7962	0.978295	1.1288	0.150502	0.600555	5	7	10	NP_001610	P25098
266	PK025	GRK2 (BARK1)	S670	G protein-coupled receptor-serine kinase 2	3, 0	6425.11	19.4888	12.6602	3, 0	6506.19	4.2543	12.6568	1.26192	0.836051	0.869393	0.0333415	0.133044	5	8	10	NP_001610	P25098
267	NK068	GRK3 (BARK2)	Pan-specific	G protein-coupled receptor-serine kinase 3	0, 0	522.163	0.0273782	9.03902	0, 0	502.505	4.37165	8.96225	-3.76462	-0.861249	-0.886026	-0.0247765	-0.098867	5	9	10	NP_005151	P35626
268	NN046	GroEL	Pan-specific	GroEL homolog (may correspond to Hsp60)	0, 0	5538.51	14.6146	12.4459	0, 0	5821.63	15.3189	12.4965	5.11187	0.735641	0.793187	0.057546	0.229629	5	10	10	NP_002147	P10809
269	NN047	Grp75	Pan-specific	Glucose regulated protein 75	0, 0	9982.42	16.4087	13.2958	0, 0	11922.7	11.0124	13.5307	19.437	1.134	1.28458	0.150574	0.600843	5	6	11	NP_004125	P38646
270	NN048	Grp78	Pan-specific	Glucose regulated protein 78	0, 0	6751.99	13.2365	12.7318	0, 0	8779.48	8.81744	13.0892	30.0281	0.869608	1.0748	0.205195	0.818801	5	7	11	NP_005338	P11021
271	NN048-2	Grp78	Pan-specific	Glucose regulated protein 78	0, 0	6827.74	3.14554	12.7479	0, 0	8516.41	3.03837	13.0453	24.7325	0.877152	1.05395	0.176797	0.705484	5	8	11	NP_005338	P11021
272	NN049	Grp94	Pan-specific	Glucose regulated protein 94 (endoplasmin)	0, 0	441.58	1.51068	8.7972	0, 0	529.792	8.41661	9.03853	19.9765	-0.974597	-0.849779	0.124818	0.498067	5	9	11	NP_003290	P14625
273	NK069-NK070	GSK3a	Pan-specific	Glycogen synthase-serine kinase 3 alpha	0, 0	2206.38	12.3997	11.1181	0, 0	2770.7	15.701	11.4253	25.5767	0.113269	0.28424	0.170971	0.682235	5	10	11	NP_063937	P49840
274	NK069-NK070-2	GSK3a	Pan-specific	Glycogen synthase-serine kinase 3 alpha	3, 3	9421.17	19.2447	13.2124	3, 3	9472.61	4.86485	13.1988	0.545935	1.09487	1.12689	0.0320181	0.127764	6	6	1	NP_063937	P49840
275	PK026-PK027-1	GSK3a	S21	Glycogen synthase-serine kinase 3 alpha	0, 0	943.037	14.164	9.89184	0, 0	891.224	13.1334	9.7889	-5.49427	-0.461519	-0.493259	-0.0317404	-0.126656	6	7	1	NP_063937	P49840
276	PK028-PK029-1	GSK3a	Y279	Glycogen synthase-serine kinase 3 alpha	0, 0	1004.53	25.5664	9.98298	0, 0	661.066	0.92784	9.3579	-34.1918	-0.418799	-0.698037	-0.279238	-1.11426	6	8	1	NP_063937	P49840
277	NK070	GSK3b	Pan-specific	Glycogen synthase-serine kinase 3 beta	1, 0	616.681	30.9599	9.27905	1, 0	527.9	32.9016	9.03337	-14.3967	-0.748745	-0.852232	-0.103487	-0.41295	6	9	1	NP_002084	P49841
278	NK070-1	GSK3b	Pan-specific	Glycogen synthase-serine kinase 3 beta	0, 0	296.523	47.5898	8.22267	0, 0	299.151	34.8163	8.21398	0.8862	-1.24389	-1.24155	0.00234054	0.00933958	6	10	1	NP_002084	P49841
279	NK071	Haspin	Pan-specific	Haploid germ cell-specific nuclear protein-serine kinase	3, 3	83.7366	8.45606	6.39845	3, 3	145.73	36.6081	7.1764	74.0334	-2.09893	-1.73454	0.364398	1.45408	6	6	2	NP_114171	Q8TF76
280	NN169	HDAC4	Pan-specific	Histone deacetylase 4	0, 0	1721.63	34.8462	10.7602	0, 0	1715.87	41.693	10.734	-0.334601	-0.0544876	-0.0442218	0.0102659	0.0409644	6	7	2	NP_006028.2	P56524
281	PN179-PN180-PN181	HDAC4	S246	Histone deacetylase 4	0, 0	5350.36	45.1885	12.3961	0, 0	5819.71	25.6799	12.496	8.77231	0.71227	0.792961	0.080691	0.321986	6	8	2	NP_006028.2	P56524
282	PN188	HDAC5	S498	Histone deacetylase 5	0, 0	4215.51	10.6397	12.0522	0, 0	3472.28	27.1438	11.7509	-17.6309	0.551065	0.438958	-0.112107	-0.447345	6	9	2	NP_001015053.1	Q9UQL6
283	NN050	hHR23B	Pan-specific	UV excison repair protein RAD23 homolog B	1, 0	1303.01	4.55428	10.3583	1, 0	1713.9	22.1737	10.7323	31.5342	-0.242882	-0.0450107	0.197871	0.789575	6	10	2	NP_002865	P54727
284	NN051	Hip	Pan-specific	Hsp70/Hsc70 interacting protein (ST13)	0, 0	8717.44	4.14224	13.1004	0, 0	9918.69	11.2451	13.2652	13.7798	1.04237	1.15843	0.116059	0.463115	6	6	3	NP_003923	P50502
285	PN035	Histone H1	phospho CDK1 sites	Histone H1 phosphorylated	0, 1	5644.07	34.117	12.4732	0, 1	6487.14	21.9046	12.6526	14.9373	0.748408	0.867383	0.118975	0.474753	6	7	3	NP_005316	Q02539
286	PN036	Histone H2A.X	S140	Histone H2A variant X	0, 0	3656.95	21.1149	11.8471	0, 0	4398.45	7.41648	12.092	20.2763	0.454946	0.60103	0.146084	0.582928	6	8	3	NP_002096	P16104
287	PN037	Histone H2B	S15	Histone H2B	0, 0	9955.3	14.2163	13.2919	0, 0	10469	10.5567	13.3431	5.16036	1.13216	1.19545	0.0632864	0.252535	6	9	3	NP_778225	P33778
288	PN038	Histone H3	S11	Histone H3.3	0, 0	2696.34	6.48317	11.4075	0, 0	2744.6	36.4273	11.4116	1.78994	0.248878	0.277752	0.0288742	0.115218	6	10	3	NP_003521	P84243
289	PN039	Histone H3	S29	Histone H3.3	0, 1	6253.32	10.5053	12.6211	0, 1	7425.09	8.36239	12.8474	18.7383	0.817725	0.959951	0.142225	0.567529	6	6	4	NP_003521	P84243
290	PN100	Histone H3	T12	Histone H3.3	0, 0	4853.07	0.94692	12.2554	0, 0	6216.24	14.0565	12.5911	28.0888	0.646304	0.838144	0.19184	0.765509	6	7	4	NP_003521	P84243
291	PN101	Histone H3	T4	Histone H3.3	1, 0	9062.16	7.93383	13.1563	1, 0	9820.15	8.12395	13.2508	8.36436	1.0686	1.15159	0.0829898	0.331158	6	8	4	NP_003521	P84243
292	PN101-2	Histone H3	T4	Histone H3.3	1, 0	7204.01	0.426647	12.8253	1, 0	7575.78	4.27172	12.8764	5.16062	0.913427	0.973723	0.0602959	0.240602	6	9	4	NP_003521	P84243
293	NN052	HO1	Pan-specific	Heme oxygenase 1	0, 0	8308.64	2.36514	13.0311	0, 0	8848.35	2.89747	13.1004	6.49583	1.0099	1.08016	0.0702641	0.280379	6	10	4	NP_002124	P09601
294	NN053	HO2	Pan-specific	Heme oxygenase 2	0, 1	8783.01	15.687	13.1112	0, 1	10868.9	24.7418	13.3972	23.7497	1.04744	1.22114	0.173704	0.693141	6	6	5	NP_002125	P30519
295	NK072	Hpk1 (MAP4K1)	Pan-specific	Hematopoetic progenitor protein-serine kinase 1	0, 0	11468.8	6.14906	13.4961	0, 0	14409.3	25.9217	13.804	25.639	1.22787	1.41442	0.186559	0.744435	6	7	5	NP_009112	Q92918
296	NN054	Hsc70	Pan-specific	Heat shock 70 kDa protein 8	0, 0	9154.59	2.30323	13.1709	0, 0	11870.5	15.5381	13.5243	29.6673	1.07546	1.28157	0.206107	0.822438	6	8	5	NP_006588	P11142
297	NN054-2	Hsc70	Pan-specific	Heat shock 70 kDa protein 8	3, 0	12928.8	20.2143	13.669	3, 0	13936.5	10.2801	13.7558	7.79454	1.30889	1.39155	0.0826629	0.329854	6	9	5	NP_006588	P11142
298	NN055	HSF4	Pan-specific	Heat shock transcription factor 4	0, 0	1028.5	6.04151	10.017	0, 0	1355.42	22.1741	10.3938	31.7859	-0.402855	-0.205863	0.196993	0.786071	6	10	5	NP_001529	Q9ULV5
299	NN062	Hsp105	Pan-specific	Heat shock 105 kDa protein	0, 0	9617.09	12.6954	13.2421	0, 0	13788.1	33.4979	13.7404	43.3705	1.10879	1.38421	0.275425	1.09904	6	6	6	NP_006635	Q92598
300	NN152-1	Hsp27	Pan-specific	Heat shock 27 kDa protein beta 1 (HspB1)	0, 1	10211.9	2.37892	13.3286	0, 1	11217.5	5.73747	13.4427	9.84692	1.14937	1.24278	0.0934092	0.372736	6	7	6	NP_001531	P04792
301	PN040-1	Hsp27	S15	Heat shock 27 kDa protein beta 1 (HspB1)	0, 0	256.746	11.5305	8.01486	0, 0	343.982	2.77672	8.41544	33.9777	-1.34129	-1.14583	0.195462	0.779963	6	8	6	NP_001531	P04792
302	PN040-2	Hsp27	S15	Heat shock 27 kDa protein beta 1 (HspB1)	0, 0	7637.34	1.88383	12.9095	0, 0	9046.17	8.55957	13.1323	18.4465	0.952926	1.09531	0.142388	0.56818	6	9	6	NP_001531	P04792
303	PN041	Hsp27	S78	Heat shock 27 kDa protein beta 1 (HspB1)	0, 1	7842.34	3.17578	12.9477	0, 1	8666.6	11.119	13.0705	10.5104	0.970837	1.06593	0.0950945	0.379461	6	10	6	NP_001531	P04792
304	PN042-1	Hsp27	S82	Heat shock 27 kDa protein beta 1 (HspB1)	0, 0	3671.55	1.00846	11.8528	0, 0	4220.27	22.3405	12.0324	14.9451	0.457641	0.572685	0.115044	0.459066	6	6	7	NP_001531	P04792
305	PN042-2	Hsp27	S82	Heat shock 27 kDa protein beta 1 (HspB1)	0, 2	16.5869	40.8571	4.06264	0, 2	14.4331	47.5633	3.84056	-12.9849	-3.19377	-3.31949	-0.125722	-0.501673	6	7	7	NP_001531	P04792
306	PN042-3	Hsp27	S82	Heat shock 27 kDa protein beta 1 (HspB1)	0, 0	2681.16	9.87009	11.3993	0, 0	3049.05	12.7291	11.5634	13.7215	0.24506	0.34986	0.1048	0.41819	6	8	7	NP_001531	P04792
307	NN057	Hsp40	Pan-specific	DnaJ homolog, subfamily B member 1	0, 0	343.867	1.70522	8.43637	0, 0	436.999	41.3074	8.76074	27.0838	-1.14372	-0.981768	0.161954	0.646252	6	9	7	NP_006136	P25685
308	NN057-2	Hsp40	Pan-specific	DnaJ homolog, subfamily B member 1	0, 0	11557.3	0.859892	13.5072	0, 0	10241.5	12.8199	13.3114	-11.3852	1.23306	1.18038	-0.0526768	-0.210199	6	10	7	NP_006136	P25685
309	NN057-3	Hsp40	Pan-specific	DnaJ homolog, subfamily B member 1	0, 0	10727.4	8.36156	13.3997	0, 0	11162.9	11.2615	13.4357	4.06005	1.18267	1.23944	0.0567675	0.226522	6	6	8	NP_006136	P25685
310	NN058	Hsp47	Pan-specific	Heat shock 47 kDa protein (collagen-binding protein 1, colligin 1)	0, 0	6087.68	13.3608	12.5823	0, 0	7552.28	6.83862	12.872	24.0585	0.799572	0.971594	0.172022	0.686427	6	7	8	NP_001226	P29043
311	NN059-1	Hsp60	Pan-specific	Heat shock 60 kDa protein 1 (chaperonin, CPN60)	0, 0	8439.48	0.410645	13.0536	0, 0	9939.94	28.9364	13.2683	17.779	1.02046	1.1599	0.139438	0.556408	6	8	8	NP_002147	P10809
312	NN059-2	Hsp60	Pan-specific	Heat shock 60 kDa protein 1 (chaperonin, CPN60)	0, 0	18376.4	8.52733	14.1762	0, 0	16122.6	9.75178	13.9661	-12.2642	1.54666	1.49144	-0.0552205	-0.220349	6	9	8	NP_002147	P10809
313	NN059-3	Hsp60	Pan-specific	Heat shock 60 kDa protein 1 (chaperonin, CPN60)	0, 0	5757.34	5.27288	12.5019	0, 0	6169.15	14.8616	12.5801	7.15281	0.761844	0.832931	0.0710865	0.28366	6	10	8	NP_002147	P10809
314	NN060	Hsp70	Pan-specific	Heat shock 70 kDa protein 1	0, 0	4038.94	0.475011	11.9904	0, 0	4460.44	14.192	12.1122	10.436	0.522129	0.610624	0.0884948	0.353126	6	6	9	NP_005336	P08107
315	NN060-2	Hsp70	Pan-specific	Heat shock 70 kDa protein 1	0, 0	5662.2	13.1731	12.4778	0, 0	6511.43	2.25965	12.658	14.9982	0.750577	0.869945	0.119368	0.47632	6	7	9	NP_005336	P08107
316	NN060-3	Hsp70	Pan-specific	Heat shock 70 kDa protein 1	0, 0	8144.55	11.8366	13.0023	0, 0	8926.89	5.29412	13.1132	9.60563	0.996407	1.08622	0.0898093	0.358371	6	8	9	NP_005336	P08107
317	NN164	Hsp90a	Pan-specific	Heat shock 90 kDa protein alpha	0, 0	4467.16	3.24385	12.1358	0, 0	4950.64	9.2209	12.2627	10.8232	0.590272	0.682098	0.091826	0.366418	6	9	9	NP_005339	P07900
318	NN061	Hsp90a/b	Pan-specific	Heat shock 90 kDa protein alpha/beta	0, 0	11558.2	6.11186	13.5073	0, 0	13595.5	25.3902	13.7201	17.6264	1.23311	1.37457	0.141459	0.56447	6	10	9	NP_005339	P07900
319	NN061-16	Hsp90a/b	Pan-specific	Heat shock 90 kDa protein alpha/beta	0, 0	8717.87	2.77052	13.1004	0, 0	9443.36	1.86775	13.1943	8.32187	1.04241	1.12477	0.0823627	0.328656	6	6	10	NP_005339	P07900
320	NN061-2	Hsp90a/b	Pan-specific	Heat shock 90 kDa protein alpha/beta	0, 0	3782.97	6.22346	11.896	0, 0	4044.33	2.6724	11.9709	6.90903	0.477855	0.543496	0.0656404	0.261928	6	7	10	NP_005339	P07900
321	NN061-3	Hsp90a/b	Pan-specific	Heat shock 90 kDa protein alpha/beta	0, 0	1073.07	1.6082	10.0782	0, 0	782.446	24.5962	9.6011	-27.0831	-0.374172	-0.582487	-0.208315	-0.83125	6	8	10	NP_005339	P07900
322	NN061-4	Hsp90a/b	Pan-specific	Heat shock 90 kDa protein alpha/beta	0, 0	1995.68	11.4694	10.9733	0, 0	1993.06	0.298098	10.95	-0.130864	0.0453963	0.0584284	0.013032	0.0520025	6	9	10	NP_005339	P07900
323	NN165	Hsp90b	Pan-specific	Heat shock 90 kDa protein beta	0, 0	6162.23	0.0248038	12.5999	0, 0	6873.87	13.5194	12.7362	11.5484	0.807803	0.907076	0.0992731	0.396135	6	10	10	NP_031381	P08238
324	NN165-1	Hsp90b	Pan-specific	Heat shock 90 kDa protein beta	0, 0	9783.21	3.37891	13.2668	0, 0	10098.8	4.04053	13.2912	3.22601	1.12037	1.17077	0.050399	0.20111	6	6	11	NP_031381	P08238
325	PN176	Hsp90b	S255	Heat shock 90 kDa protein beta	0, 0	1403.25	6.78287	10.4652	0, 0	1330.13	1.10021	10.3666	-5.21119	-0.19276	-0.218774	-0.0260137	-0.103804	6	7	11	NP_031381	P08238
326	NN063	HspBP1	Pan-specific	Hsp70 binding protein 1	0, 0	1188.43	10.8667	10.2255	0, 0	1328.08	1.35594	10.3644	11.7508	-0.30512	-0.219828	0.0852913	0.340343	6	8	11	NP_036399	Q9NZL4
327	PN103	Huntingtin	S421	Huntington's disease protein	0, 0	1011.07	0.386972	9.99234	0, 0	899.019	1.66673	9.80146	-11.0827	-0.414412	-0.48729	-0.0728779	-0.290809	6	9	11	NP_002102	P42858
328	NN130	I1PP2A	Pan-specific	Acidic leucine-rich nuclear phosphoprotein 32 family member A	0, 0	10708.6	2.45555	13.3972	0, 0	10592.2	1.26678	13.36	-1.08736	1.18149	1.20346	0.0219767	0.0876948	6	10	11	NP_006296	P39687
329	NN131	I2PP2A	Pan-specific	Protein SET	0, 0	8673.89	10.3542	13.0931	0, 0	9493.87	27.2727	13.202	9.45339	1.03899	1.12843	0.089439	0.356893	7	6	1	NP_003002	Q01105
330	NK073	ICK	Pan-specific	Intestinal cell protein-serine kinase (MAK-related kinase (MRK)	0, 0	142.671	25.884	7.16722	0, 0	227.734	54.3831	7.82046	59.6217	-1.7386	-1.42852	0.310075	1.23731	7	7	1	NP_057597	Q9UPZ9
331	NK074	IGF1R	Pan-specific	Insulin-like growth factor 1 receptor protein-tyrosine kinase	0, 0	220.994	61.6976	7.79853	0, 0	287.824	44.2421	8.1583	30.2407	-1.44269	-1.26801	0.174684	0.69705	7	8	1	NP_000866	P08069
332	PK152	IGF1R	Y1280	Insulin-like growth factor 1 receptor protein-tyrosine kinase	0, 0	5027.21	14.44	12.3062	0, 0	6759.57	20.2482	12.712	34.4598	0.670142	0.895582	0.22544	0.899585	7	9	1	NP_000866	P08069
333	PK153	IGF1R	Y1165/Y1166	Insulin-like growth factor 1 receptor protein-tyrosine kinase	0, 0	1689.82	20.1452	10.7333	0, 0	3099.13	11.745	11.5869	83.3995	-0.0670991	0.361026	0.428125	1.70837	7	10	1	NP_000866	P08069
334	PK139	IGF1Rb/IRb	Y1161/Y1185	Insulin-like growth factor 1 /Insulin receptorreceptor beta	0, 0	274.999	11.4759	8.11395	0, 0	326.143	4.69623	8.33862	18.598	-1.29485	-1.18233	0.112516	0.448977	7	6	2	NP_000866	P08069
335	NN064	IkBa	Pan-specific	Inhibitor of NF-kappa-B alpha (MAD3)	0, 3	7738.06	21.795	12.9284	0, 3	13370.1	10.0036	13.696	72.7842	0.961785	1.36312	0.40133	1.60145	7	7	2	NP_065390	P25963
336	NN064-2	IkBa	Pan-specific	Inhibitor of NF-kappa-B alpha (MAD3)	0, 1	5432.66	10.7181	12.4181	0, 1	8130.05	7.39944	12.9783	49.6514	0.722592	1.02212	0.299532	1.19524	7	8	2	NP_065390	P25963
337	NN064-4	IkBa	Pan-specific	Inhibitor of NF-kappa-B alpha (MAD3)	0, 0	34.8355	10.7748	5.13315	0, 0	56.457	0.0499536	5.80833	62.0676	-2.692	-2.38455	0.307457	1.22686	7	9	2	NP_065390	P25963
338	PN164	IkBa	Y42	Inhibitor of NF-kappa-B alpha (MAD3)	0, 0	1108.33	17.6541	10.1248	0, 0	1421.75	4.56664	10.4627	28.2781	-0.352306	-0.173114	0.179192	0.715038	7	10	2	NP_065390	P25963
339	NN065	IkBb	Pan-specific	Inhibitor of NF-kappa-B beta (thyroid receptor interacting protein 9)	0, 3	4899.13	18.2653	12.269	0, 3	6825.23	37.8471	12.7259	39.3151	0.652691	0.902208	0.249517	0.995659	7	6	3	NP_002494	Q15653
340	PN168	IkBe	S161	NF-kappa-B inhibitor epsilon	0, 0	1413.15	23.1617	10.4754	0, 0	2226.49	17.2604	11.1098	57.5558	-0.18801	0.134347	0.322357	1.28632	7	7	3	NP_004547.2	O00221
341	NK075-1	IKKa	Pan-specific	Inhibitor of NF-kappa-B protein-serine kinase alpha (CHUK)	0, 0	243.206	132.642	7.9367	0, 0	312.053	18.7594	8.2749	28.308	-1.37793	-1.21261	0.165322	0.659691	7	8	3	NP_001269	O15111
342	NK075-2	IKKa	Pan-specific	Inhibitor of NF-kappa-B protein-serine kinase alpha (CHUK)	0, 0	3335.77	69.8313	11.7145	0, 0	2086.85	3.74106	11.0164	-37.4402	0.392783	0.0899484	-0.302835	-1.20842	7	9	3	NP_001269	O15111
343	NK075-3	IKKa	Pan-specific	Inhibitor of NF-kappa-B protein-serine kinase alpha (CHUK)	0, 0	6497.81	19.091	12.6764	0, 0	6337.95	17.8265	12.6191	-2.46021	0.843659	0.851434	0.00777475	0.031024	7	10	3	NP_001269	O15111
344	NK075-4	IKKa	Pan-specific	Inhibitor of NF-kappa-B protein-serine kinase alpha (CHUK)	0, 0	1178.18	92.4471	10.213	0, 0	1784.3	5.31161	10.7904	51.4453	-0.310978	-0.0174164	0.293561	1.17141	7	6	4	NP_001269	O15111
345	NK075-5	IKKa	Pan-specific	Inhibitor of NF-kappa-B protein-serine kinase alpha (CHUK)	0, 0	420.12	75.2982	8.72533	0, 0	304.368	29.9252	8.23893	-27.5522	-1.00829	-1.2297	-0.221413	-0.883517	7	7	4	NP_001269	O15111
346	NK075-6	IKKa	Pan-specific	Inhibitor of NF-kappa-B protein-serine kinase alpha (CHUK)	0, 0	2099.32	8.32427	11.0464	0, 0	1536.98	30.0644	10.5751	-26.787	0.0796349	-0.119694	-0.199329	-0.795394	7	8	4	NP_001269	O15111
347	PK030-PK031	IKKa	S180	Inhibitor of NF-kappa-B protein-serine kinase alpha (CHUK)	0, 0	112.436	64.9157	6.82362	0, 0	138.428	5.45944	7.10225	23.1179	-1.89965	-1.76977	0.129881	0.51827	7	9	4	NP_001269	O15111
348	PK154	IKKa	T23	Inhibitor of NF-kappa-B protein-serine kinase alpha (CHUK)	0, 0	4262.94	6.31773	12.0683	0, 0	3686.38	55.7325	11.8372	-13.5249	0.558629	0.479972	-0.0786577	-0.313872	7	10	4	NP_001269	O15111
349	NK076-1	IKKb	Pan-specific	Inhibitor of NF-kappa-B protein-serine kinase beta	0, 0	72.2061	29.6149	6.18472	0, 0	90.1521	5.72514	6.48354	24.8538	-2.19912	-2.06373	0.135381	0.540218	7	6	5	NP_001547	O14920
350	NK076-2	IKKb	Pan-specific	Inhibitor of NF-kappa-B protein-serine kinase beta	3, 0	277.03	1.77143	8.12457	3, 0	168.932	26.2944	7.38955	-39.0204	-1.28987	-1.63326	-0.343391	-1.37025	7	7	5	NP_001547	O14920
351	NK076-3	IKKb	Pan-specific	Inhibitor of NF-kappa-B protein-serine kinase beta	0, 0	198.835	3.71481	7.6461	0, 0	203.918	1.40001	7.6611	2.5564	-1.51414	-1.50424	0.00989885	0.0394999	7	8	5	NP_001547	O14920
352	NK076-4	IKKb	Pan-specific	Inhibitor of NF-kappa-B protein-serine kinase beta	1, 0	38.7861	4.46886	5.28814	1, 0	239.851	88.1035	7.89525	518.394	-2.61936	-1.39299	1.22637	4.89365	7	9	5	NP_001547	O14920
353	NN161	IKKg (NEMO)	Pan-specific	I-kappa-B kinase gamma/NF-kappa-B essential modulator	0, 0	1176.14	49.452	10.2105	0, 0	1535.58	16.0467	10.5738	30.5603	-0.312149	-0.12032	0.191829	0.765466	7	10	5	NP_003630	Q9Y6K9
354	NK078-2	ILK1	Pan-specific	Integrin-linked protein-serine kinase 1	0, 0	2922.5	20.9408	11.5237	0, 0	3058.58	17.0615	11.5679	4.65613	0.303344	0.351998	0.0486539	0.194146	7	6	6	NP_034692	Q13418
355	NK078-3	ILK1	Pan-specific	Integrin-linked protein-serine kinase 1	0, 0	288.995	5.17266	8.18557	0, 0	310.415	12.2912	8.26731	7.41172	-1.26128	-1.21621	0.0450652	0.179826	7	7	6	NP_034692	Q13418
356	PN043	Integrin a4	S1027	Integrin alpha 4 (VLA4)	0, 0	16317.3	6.94802	14.0048	0, 0	20397.7	47.5621	14.3054	25.0066	1.46629	1.65266	0.186361	0.743648	7	8	6	NP_000876	P13612
357	PN044	Integrin b1	S785	Integrin beta 1 (fibronectin receptor beta subunit, CD29 antigen)	0, 0	3952.24	10.8371	11.9591	0, 0	3966.57	12.1661	11.9429	0.362462	0.507457	0.530187	0.0227306	0.0907029	7	9	6	NP_002202	P05556
358	NK079	IR (INSR)	Pan-specific	Insulin receptor beta chain	0, 0	1069.94	16.3346	10.074	0, 0	872.758	14.9941	9.75869	-18.4293	-0.376144	-0.507611	-0.131467	-0.524598	7	10	6	NP_000199	P06213
359	PK032-1	IR (INSR)	Y999	Insulin receptor	0, 0	2975.39	21.6388	11.5495	0, 0	3312.75	3.45365	11.6831	11.3387	0.315472	0.40672	0.091248	0.364112	7	6	7	NP_000199	P06213
360	PK033	IR/IGF1R (INSR)	Y1189/Y1190	Insulin receptor / Insulin-like growth factor 1 receptor	0, 0	5070.09	8.44469	12.3185	0, 0	4763.74	11.3612	12.2071	-6.04232	0.675885	0.655717	-0.0201678	-0.0804766	7	7	7	NP_000866	P06213
361	NK080	IRAK1	Pan-specific	Interleukin 1 receptor-associated kinase 1 (Pelle-like protein kinase)	0, 0	1784.87	4.09126	10.8123	0, 0	1558.18	14.8043	10.5949	-12.7009	-0.0300938	-0.110304	-0.0802101	-0.320067	7	8	7	NP_001560	P51617
362	NK080-2	IRAK1	Pan-specific	Interleukin 1 receptor-associated kinase 1 (Pelle-like protein kinase)	0, 0	6878.45	16.4774	12.7585	0, 0	8830.68	0.68927	13.0976	28.3819	0.882156	1.07879	0.196633	0.784635	7	9	7	NP_001560	P51617
363	NK081	IRAK2	Pan-specific	Interleukin 1 receptor-associated kinase 2	0, 0	6028.77	6.30481	12.5683	0, 0	5320.33	26.238	12.3666	-11.751	0.792997	0.731464	-0.0615326	-0.245537	7	10	7	NP_001561	O43187
364	NK081-2	IRAK2	Pan-specific	Interleukin 1 receptor-associated kinase 2	0, 0	1594.46	9.01813	10.6495	0, 0	1206.47	52.3812	10.2258	-24.3335	-0.106378	-0.285657	-0.179279	-0.715385	7	6	8	NP_001561	O43187
365	NK082	IRAK3	Pan-specific	Interleukin 1 receptor-associated kinase 3	0, 0	1866.69	38.4681	10.8769	0, 0	811.514	67.1662	9.65372	-56.5266	0.000214595	-0.557484	-0.557699	-2.22541	7	7	8	NP_009130	Q9Y616
366	NK083-1	IRAK4	Pan-specific	Interleukin 1 receptor-associated kinase 4	0, 2	2.90147	66.2113	1.54745	0, 2	16.1932	96.5235	4.00657	458.103	-4.37269	-3.24062	1.13207	4.51735	7	8	8	NP_057207	Q9NWZ3
367	NK083-2	IRAK4	Pan-specific	Interleukin 1 receptor-associated kinase 4	0, 0	335.78	22.1965	8.40204	0, 0	313.301	11.4117	8.28066	-6.69452	-1.15982	-1.20987	-0.0500542	-0.199734	7	9	8	NP_057207	Q9NWZ3
368	PN045	IRS1	Y612	Insulin receptor substrate 1	0, 0	3435.27	7.36515	11.7569	0, 0	2915.66	7.98673	11.4989	-15.1257	0.412659	0.319197	-0.0934622	-0.372947	7	10	8	NP_005535	P35568
369	PN046-2	IRS1	Y1179	Insulin receptor substrate 1	0, 0	9484.1	60.9472	13.222	0, 0	9293.2	52.7723	13.1712	-2.01289	1.09937	1.11378	0.0144092	0.0574979	7	6	9	NP_005535	P35568
370	PN117	IRS1	S312	Insulin receptor substrate 1	0, 0	3344.12	34.5405	11.7181	0, 0	3965.82	43.6639	11.9427	18.5909	0.394474	0.530058	0.135584	0.541026	7	7	9	NP_005535	P35568
371	PN118	IRS1	S639	Insulin receptor substrate 1	0, 0	4784.87	3.68741	12.2349	0, 0	5266.42	14.5767	12.3519	10.064	0.636733	0.724483	0.0877499	0.350153	7	8	9	NP_005535	P35568
372	NK084-1	JAK1	Pan-specific	Janus protein-tyrosine kinase 1	0, 0	5175.47	12.7012	12.3481	0, 0	4231.44	17.1144	12.0362	-18.2405	0.689797	0.574497	-0.1153	-0.460089	7	9	9	NP_002218	P23458
373	NK084-2	JAK1	Pan-specific	Janus protein-tyrosine kinase 1	0, 0	4014.74	17.5597	11.9818	0, 0	4091.89	17.5025	11.9878	1.92175	0.518065	0.551509	0.0334436	0.133452	7	10	9	NP_002218	P23458
374	PK126	JAK1	Y1034	Janus protein-tyrosine kinase 1	0, 0	3032.79	9.13962	11.5771	0, 0	3975.19	6.09498	11.9461	31.0739	0.328393	0.531675	0.203283	0.81117	7	6	10	NP_002218	P23458
375	NK085	JAK2	Pan-specific	Janus protein-tyrosine kinase 2	0, 0	6322.62	11.949	12.637	0, 0	6973.96	10.4945	12.757	10.3017	0.825178	0.916985	0.0918067	0.366341	7	7	10	NP_004963	O60674
376	PK034-1	JAK2	Y1007+Y1008	Janus protein-tyrosine kinase 2	0, 0	10879.5	2.86163	13.42	0, 0	9385.79	16.2866	13.1855	-13.7298	1.19219	1.12058	-0.0716163	-0.285774	7	8	10	NP_004963	O60674
377	PK034-2	JAK2	Y1007+Y1008	Janus protein-tyrosine kinase 2	0, 0	4609.22	9.26514	12.181	0, 0	3789.53	4.25222	11.8771	-17.7836	0.611442	0.49889	-0.112552	-0.449123	7	9	10	NP_004963	O60674
378	NK086	JAK3	Pan-specific	Janus protein-tyrosine kinase 3	0, 0	7131.18	21.1301	12.8106	0, 0	6917.3	9.45225	12.7452	-2.99916	0.906556	0.911393	0.00483714	0.0193019	7	10	10	NP_000206	P52333
379	NK087	TAO3 (JIK)	Pan-specific	STE20-like protein-serine kinase	0, 0	1235.08	73.7737	10.2811	0, 0	1097.13	35.2042	10.0888	-11.1693	-0.279086	-0.350781	-0.0716946	-0.286087	7	6	11	NP_057365	Q9H2K8
380	NK217	JNK1 (MAPK8)	Pan-specific	Jun N-terminus protein-serine kinase (stress-activated protein kinase (SAPK)) 1	0, 0	1712.08	8.42088	10.7522	0, 0	1695.84	21.7281	10.717	-0.948386	-0.0582499	-0.05227	0.0059799	0.0238619	7	7	11	NP_620637.1	P45983
381	NK088-1	JNK1/2/3	Pan-specific	Jun N-terminus protein-serine kinase (stress-activated protein kinase (SAPK)) 1/2/3	0, 0	345.374	53.6404	8.44268	0, 0	295.851	46.5259	8.19798	-14.339	-1.14076	-1.24915	-0.108388	-0.432507	7	8	11	NP_002741	P45983
382	NK088-2	JNK1/2/3	Pan-specific	Jun N-terminus protein-serine kinase (stress-activated protein kinase (SAPK)) 1/2/3	0, 0	7902.27	3.64904	12.9587	0, 0	13059.6	12.6116	13.6621	65.2633	0.975986	1.347	0.371019	1.4805	7	9	11	NP_002741	P45983
383	NK088-3	JNK1/2/3	Pan-specific	Jun N-terminus protein-serine kinase (stress-activated protein kinase (SAPK)) 1/2/3	0, 0	715.957	5.35977	9.4944	0, 0	584.513	6.9815	9.18034	-18.3592	-0.647807	-0.782401	-0.134594	-0.537079	7	10	11	NP_002741	P45983
384	PK035-1	JNK1/2/3	T183 + Y185	Jun N-terminus protein-serine kinase (stress-activated protein kinase (SAPK)) 1/2/3	1, 0	391.196	95.5839	8.62241	1, 0	496.229	65.6976	8.94411	26.8492	-1.05652	-0.894641	0.16188	0.645959	8	6	1	NP_002741	P45983
385	PK035-2	JNK1/2/3	T183 + Y185	Jun N-terminus protein-serine kinase (stress-activated protein kinase (SAPK)) 1/2/3	0, 0	3507.07	11.3405	11.7867	0, 0	2052.22	18.593	10.9922	-41.4833	0.426647	0.0784777	-0.348169	-1.38932	8	7	1	NP_002741	P45983
386	PK035-4	JNK1/2/3	T183 + Y185	Jun N-terminus protein-serine kinase (stress-activated protein kinase (SAPK)) 1/2/3	0, 0	5485.76	11.954	12.4321	0, 0	3224.21	4.59432	11.644	-41.2258	0.729169	0.388148	-0.341021	-1.36079	8	8	1	NP_002741	P45983
387	NK189	JNK2 (MAPK9)	Pan-specific	Jun N-terminus protein-serine kinase (stress-activated protein kinase (SAPK)) 2	0, 0	5143.82	26.5993	12.3393	0, 0	5335.01	13.9294	12.3705	3.71702	0.685648	0.733353	0.0477049	0.19036	8	9	1	NP_002744	P45984
388	NK196	JNK2/3	Pan-specific	Jun N-terminus protein-serine kinase (stress-activated protein kinase (SAPKa/b)) 2/3	0, 0	652.053	5.3012	9.35951	0, 0	364.552	53.7881	8.49923	-44.0917	-0.71103	-1.10602	-0.394989	-1.57615	8	10	1	NP_002743.3	P45984
389	NK197	JNK3 (MAPK10)	Pan-specific	Jun N-terminus protein-serine kinase (stress-activated protein kinase (SAPKb)) 3	0, 0	2447.21	1.4578	11.2676	0, 0	867.416	14.2118	9.74983	-64.5549	0.183321	-0.51182	-0.695141	-2.77386	8	6	2	NP_002744.1	P53779
390	NN162	Jun	Pan-specific	Jun proto-oncogene-encoded AP1 transcription factor	0, 0	2013.3	23.7459	10.986	0, 0	1219.45	11.9562	10.2413	-39.43	0.0513409	-0.278322	-0.329663	-1.31547	8	7	2	NP_002219	P05412
391	PN047	Jun	S63	Jun proto-oncogene-encoded AP1 transcription factor	0, 0	198.469	17.2944	7.64344	0, 0	125.241	2.28134	6.95782	-36.8962	-1.51539	-1.83839	-0.323004	-1.2889	8	8	2	NP_002219	P05412
392	PN048-1	Jun	S73	Jun proto-oncogene-encoded AP1 transcription factor	0, 0	6515.28	9.0304	12.6803	0, 0	3896.35	17.1453	11.9172	-40.1968	0.845476	0.517944	-0.327532	-1.30697	8	9	2	NP_002219	P05412
393	PN048-2	Jun	S73	Jun proto-oncogene-encoded AP1 transcription factor	0, 0	12982.2	21.7001	13.6749	0, 0	10931.9	6.29093	13.4055	-15.7929	1.31168	1.2251	-0.0865739	-0.34546	8	10	2	NP_002219	P05412
394	PN154	Jun	S243	Jun proto-oncogene-encoded AP1 transcription factor	0, 0	4336.18	14.5915	12.0929	0, 0	2181.95	20.8384	11.0807	-49.6804	0.570149	0.120494	-0.449655	-1.79428	8	6	3	NP_002219	P05412
395	PN155	Jun	Y170	Jun proto-oncogene-encoded AP1 transcription factor	0, 0	7424.2	56.2129	12.8687	0, 0	4823.97	36.7056	12.2253	-35.0238	0.933786	0.66433	-0.269456	-1.07523	8	7	3	NP_002219	P05412
396	PN163	Jun	T91	Jun proto-oncogene-encoded AP1 transcription factor	0, 0	9919.85	4.83848	13.2868	0, 0	5998.61	7.61359	12.5397	-39.5293	1.12975	0.813715	-0.316035	-1.26109	8	8	3	NP_002219	P05412
397	NP004	KAP	Pan-specific	Cyclin-dependent kinase associated phosphatase (CDK inhibitor 3, CIP2)	0, 0	12816.9	4.52329	13.6564	0, 0	17184	14.0849	14.058	34.0729	1.30301	1.53514	0.232122	0.926249	8	9	3	NP_005183	Q16667
398	NN153	KDEL receptor 1	Pan-specific	ER lumen protein retaining receptor 1	0, 0	7376.1	19.4598	12.8593	0, 0	4056.4	17.2045	11.9752	-45.0061	0.929391	0.545539	-0.383852	-1.53171	8	10	3	NP_006792.1	P24390
399	NK089	KHS (MAP4K5)	Pan-specific	Kinase homologous to SPS1/STE20 (MAP kinase kinase kinase protein-serine kinase 5 (MEKKK5)	0, 0	6121.04	15.4605	12.5902	0, 0	6959.37	33.6335	12.754	13.6959	0.803267	0.915549	0.112282	0.448043	8	6	4	NP_006566	Q9Y4K4
400	PK036	Kit	Y703	Kit/Steel factor receptor-tyrosine kinase	0, 0	10634.5	5.9591	13.3871	0, 0	6312.92	22.5384	12.6133	-40.6376	1.17679	0.848722	-0.328071	-1.30912	8	7	4	NP_006566	P10721
401	PK037	Kit	Y730	Kit/Steel factor receptor-tyrosine kinase	0, 0	8686.05	2.87919	13.0952	0, 0	6566.56	14.8154	12.6702	-24.401	1.03993	0.875724	-0.16421	-0.655256	8	8	4	NP_006566	P10721
402	PK038	Kit	Y936	Kit/Steel factor receptor-tyrosine kinase	0, 0	6814.79	37.9548	12.7451	0, 0	4406.65	3.64266	12.0947	-35.337	0.875868	0.602307	-0.273561	-1.09161	8	9	4	NP_006566	P10721
403	PK150	Kit	Y721	Kit/Steel factor receptor-tyrosine kinase	0, 0	2550.16	9.93231	11.327	0, 0	1650.85	1.85148	10.6782	-35.2648	0.211187	-0.0707016	-0.281889	-1.12484	8	10	4	NP_006566	P10721
404	NK090	Ksr1	Pan-specific	Protein-serine kinase suppressor of Ras 1	0, 0	504.936	51.8507	8.99062	0, 0	246.682	30.1274	7.93576	-51.1459	-0.883935	-1.37374	-0.489806	-1.9545	8	6	5	NP_055053.1	Q8IVT5
405	NK090-2	Ksr1	Pan-specific	Protein-serine kinase suppressor of Ras 1	0, 0	6191.17	14.2902	12.6067	0, 0	6859.93	16.8371	12.7332	10.8018	0.810971	0.905684	0.0947128	0.377938	8	7	5	NP_055053.1	Q8IVT5
406	NP005	LAR	Pan-specific	LCA antigen-related (LAR) receptor tyrosine phosphatase	0, 0	3329.99	19.2306	11.712	0, 0	1463.61	29.4927	10.5046	-56.0477	0.39161	-0.153224	-0.544834	-2.17408	8	8	5	NP_002831	P10586
407	NK091	LATS1	Pan-specific	Large tumor suppressor 1 protein-serine kinase (WARTS)	0, 0	869.216	0.594453	9.77424	0, 0	369.205	3.84647	8.51753	-57.5244	-0.51664	-1.09732	-0.580684	-2.31713	8	9	5	NP_004681	O95835
408	NK092-2	Lck	Pan-specific	Lymphocyte-specific protein-tyrosine kinase	0, 0	11698.3	13.8343	13.5247	0, 0	8159.33	11.9944	12.9835	-30.2521	1.24126	1.02459	-0.216674	-0.864605	8	10	5	NP_005347	P06239
409	NK092-3	Lck	Pan-specific	Lymphocyte-specific protein-tyrosine kinase	1, 1	3479.39	12.8322	11.7753	1, 1	2273.94	14.3737	11.1402	-34.6455	0.421289	0.148801	-0.272489	-1.08733	8	6	6	NP_005347	P06239
410	PK039	Lck	S158	Lymphocyte-specific protein-tyrosine kinase	0, 0	9040.48	46.5992	13.1529	0, 0	5862.52	7.6955	12.5066	-35.1526	1.06698	0.797985	-0.268995	-1.07338	8	7	6	NP_005347	P06239
411	PK040	Lck	Y192	Lymphocyte-specific protein-tyrosine kinase	0, 0	8484.24	10.1484	13.0612	0, 0	4980.27	4.58519	12.2713	-41.2998	1.02404	0.686188	-0.33785	-1.34814	8	8	6	NP_005347	P06239
412	PK041	Lck	Y505	Lymphocyte-specific protein-tyrosine kinase	0, 0	5434.21	22.468	12.4185	0, 0	2865.42	2.69243	11.4738	-47.2706	0.722785	0.307283	-0.415502	-1.658	8	9	6	NP_005347	P06239
413	PK149	Lck	Y394	Lymphocyte-specific protein-tyrosine kinase	0, 0	2290.14	20.7908	11.1719	0, 0	1078.5	2.96265	10.0641	-52.907	0.138465	-0.362521	-0.500986	-1.99911	8	10	6	NP_005347	P06239
414	NK093	LIMK1	Pan-specific	LIM domain kinase 1	0, 0	3336.01	35.5928	11.7146	0, 0	2157.12	26.5638	11.0641	-35.3382	0.392831	0.11265	-0.280181	-1.11802	8	6	7	NP_002305	P53667
415	PK042-PK144	LIMK1	Y507+T508	LIM domain kinase 1	0, 0	5909.1	21.8602	12.5394	0, 0	4252.29	9.12975	12.0433	-28.0383	0.779438	0.577865	-0.201573	-0.804348	8	7	7	NP_002305	P53667
416	NK095	Lyn	Pan-specific	Yes-related protein-tyrosine kinase	0, 0	14360.7	10.1061	13.8205	0, 0	9883.49	9.09155	13.2601	-31.177	1.37992	1.156	-0.223928	-0.89355	8	8	7	NP_002341	P07948
417	PK043	Lyn	Y508	Yes-related protein-tyrosine kinase	0, 0	220.973	17.625	7.79839	0, 0	103.205	5.33787	6.67862	-53.2952	-1.44276	-1.97105	-0.528291	-2.10807	8	9	7	NP_002341	P07948
418	NK096	MAK	Pan-specific	Male germ cell-associated protein-serine kinase	0, 0	1092.21	18.184	10.1037	0, 0	505.613	29.4678	8.97114	-53.7072	-0.362216	-0.881799	-0.519583	-2.07332	8	10	7	NP_005897	P20794
419	NK097	MAPKAPK2	Pan-specific	Mitogen-activated protein kinase-activated protein kinase 2	0, 0	6701.69	73.5905	12.721	0, 0	7420.15	7.39375	12.8465	10.7205	0.864552	0.959495	0.0949429	0.378856	8	6	8	NP_116584	P49137
420	PK044	MAPKAPK2	T222	Mitogen-activated protein kinase-activated protein kinase 2	0, 0	8185.75	30.6669	13.0096	0, 0	4917.77	2.03165	12.253	-39.9228	0.999819	0.677531	-0.322288	-1.28604	8	7	8	NP_004750	P49137
421	PN049-PN112-1	MAPKAPK2a	T334	Mitogen-activated protein kinase-activated protein kinase 2 alpha	0, 0	1350.03	9.46533	10.4094	0, 0	595.049	2.61044	9.20612	-55.9233	-0.218907	-0.770156	-0.551248	-2.19968	8	8	8	NP_004750	P49137
422	PN049-PN112-2	MAPKAPK2a	T334	Mitogen-activated protein kinase-activated protein kinase 2 alpha	0, 0	3741.21	16.2828	11.88	0, 0	1983.31	19.6432	10.943	-46.9873	0.470349	0.0550667	-0.415282	-1.65712	8	9	8	NP_004750	P49137
423	PN050-1	MARCKS	S159+S163	Myristoylated alanine-rich protein kinase C substrate	0, 0	2451.96	1.58771	11.2704	0, 0	1023.7	10.1629	9.98883	-58.2498	0.184632	-0.398266	-0.582898	-2.32597	8	10	8	NP_002347	P29966
424	NK098	MARK	Pan-specific	MAP/microtubule affinity-regulating protein-serine kinase 1	0, 0	746.323	31.8858	9.55432	0, 0	261.564	15.2649	8.02027	-64.9529	-0.619718	-1.33359	-0.713868	-2.84858	8	6	9	NP_061120	Q9P0L2
425	NN067	Mcl1	Pan-specific	Myeloid cell leukemia differentiation protein 1	3, 0	13631	4.46788	13.7453	3, 0	11789.4	13.6455	13.5145	-13.5105	1.34466	1.27687	-0.0677909	-0.27051	8	7	9	NP_068779	Q07820
426	PN169	MDM2	S166	double minute 2	0, 0	9213.05	40.9479	13.1801	0, 0	4691.34	18.0881	12.185	-49.0794	1.07977	0.64522	-0.434545	-1.73399	8	8	9	NP_002383.2	Q00987
427	NN155	MEF-2	Pan-specific	Myelin expression factor 2 (MYEF2)	0, 0	9482.46	5.54414	13.2217	0, 0	7708.73	0.0556646	12.9015	-18.7054	1.09926	0.985648	-0.113608	-0.453335	8	9	9	NP_057216.2	Q9P2K5
428	NK099-1	MEK1 (MAP2K1)	Pan-specific	MAPK/ERK protein-serine kinase 1 (MKK1)	0, 1	4069.87	7.58066	12.0014	0, 1	2265.25	12.0781	11.1347	-44.341	0.527289	0.146177	-0.381113	-1.52077	8	10	9	NP_002746	Q02750
429	NK099-2	MEK1 (MAP2K1)	Pan-specific	MAPK/ERK protein-serine kinase 1 (MKK1)	0, 0	1030.49	4.00828	10.0198	0, 0	603.867	7.89558	9.22734	-41.4002	-0.401547	-0.760073	-0.358526	-1.43064	8	6	10	NP_002746	Q02750
430	NK099-3	MEK1 (MAP2K1)	Pan-specific	MAPK/ERK protein-serine kinase 1 (MKK1)	0, 1	1381.88	2.76485	10.4431	0, 1	947.98	9.30527	9.87797	-31.3991	-0.203141	-0.45094	-0.247799	-0.988805	8	7	10	NP_002746	Q02750
431	NK099-4	MEK1 (MAP2K1)	Pan-specific	MAPK/ERK protein-serine kinase 1 (MKK1)	0, 0	7874.61	16.5287	12.9537	0, 0	6178.1	10.3445	12.5822	-21.5441	0.973615	0.833925	-0.13969	-0.557413	8	8	10	NP_002746	Q02750
432	NK099-5	MEK1 (MAP2K1)	Pan-specific	MAPK/ERK protein-serine kinase 1 (MKK1)	0, 1	284.971	5.74332	8.16534	0, 1	224.079	8.38761	7.79712	-21.3678	-1.27076	-1.43962	-0.168854	-0.673787	8	9	10	NP_002746	Q02750
433	PK046-1	MEK1 (MAP2K1)	T292	MAPK/ERK protein-serine kinase 1 (MKK1)	0, 0	2973.97	43.7509	11.5488	0, 0	1782.88	27.8216	10.7892	-40.0505	0.315151	-0.0179619	-0.333113	-1.32924	8	10	10	NP_002746	Q02750
434	PK046-2	MEK1 (MAP2K1)	T292	MAPK/ERK protein-serine kinase 1 (MKK1)	0, 0	8542.28	41.4307	13.0711	0, 0	8814.97	5.73973	13.095	3.19218	1.02865	1.07757	0.0489196	0.195206	8	6	11	NP_002746	Q02750
435	PK046-3	MEK1 (MAP2K1)	T292	MAPK/ERK protein-serine kinase 1 (MKK1)	3, 0	138.159	14.1688	7.12085	3, 0	199.823	39.0097	7.63183	44.633	-1.76033	-1.51815	0.242186	0.966407	8	7	11	NP_002746	Q02750
436	PK047-2	MEK1 (MAP2K1)	S298	MAPK/ERK protein-serine kinase 1 (MKK1)	0, 0	9383.74	1.23911	13.2066	0, 0	9211.67	8.76744	13.1585	-1.83371	1.09218	1.10774	0.0155631	0.0621024	8	8	11	NP_002746	Q02750
437	PK048-1	MEK1 (MAP2K1)	T386	MAPK/ERK protein-serine kinase 1 (MKK1)	0, 0	6728.61	3.10065	12.7268	0, 0	6166.57	5.25377	12.5795	-8.35304	0.867262	0.832644	-0.0346185	-0.13814	8	9	11	NP_002746	Q02750
438	PK048-2	MEK1 (MAP2K1)	T386	MAPK/ERK protein-serine kinase 1 (MKK1)	0, 0	8885.34	2.78398	13.1279	0, 0	8727.54	11.8331	13.0806	-1.77592	1.05527	1.07074	0.0154617	0.0616976	8	10	11	NP_002746	Q02750
439	PK048-3	MEK1 (MAP2K1)	T386	MAPK/ERK protein-serine kinase 1 (MKK1)	0, 2	27.7878	40.7441	4.80705	0, 2	38.1249	40.9091	5.24192	37.2004	-2.84486	-2.65367	0.191187	0.762903	9	6	1	NP_002746	Q02750
440	PK045-PN007	MEK1/2 (MAP2K1/2)	S218+S222	MAPK/ERK protein-serine kinase 1/2 (MKK1/2)	0, 0	77.0055	6.44461	6.27756	0, 0	95.3889	46.0845	6.565	23.8729	-2.1556	-2.02503	0.13057	0.521019	9	7	1	NP_002746	Q02750
441	NK221	MEK1/2 (MAP2K1/2)	Pan-specific	MAPK/ERK protein-serine kinase 1/2 (MKK1/2)	0, 0	387.988	8.33462	8.61053	0, 0	496.99	19.7317	8.94633	28.0944	-1.06209	-0.89359	0.1685	0.672374	9	8	1	NP_002746	Q02750
442	NK100-1	MEK2 (MAP2K2)	Pan-specific	MAPK/ERK protein-serine kinase 2 (MKK2)	0, 0	748.31	16.6049	9.55816	0, 0	1389.99	32.6136	10.4301	85.7503	-0.61792	-0.188599	0.429321	1.71314	9	9	1	AAH00471.1	P36507
443	NK100-2	MEK2 (MAP2K2)	Pan-specific	MAPK/ERK protein-serine kinase 2 (MKK2)	3, 0	59.7853	27.5025	5.91239	3, 0	68.0792	1.47287	6.0784	13.8729	-2.32676	-2.25623	0.0705303	0.281441	9	10	1	AAH00471.1	P36507
444	NK100-3	MEK2 (MAP2K2)	Pan-specific	MAPK/ERK protein-serine kinase 2 (MKK2)	0, 0	224.425	12.9052	7.82076	0, 0	249.216	0.530594	7.9505	11.046	-1.43227	-1.36674	0.0655354	0.261509	9	6	2	AAH00471.1	P36507
445	PK049	MEK2 (MAP2K2)	T394	MAPK/ERK protein-serine kinase 2 (MKK2)	0, 0	1698.46	15.7712	10.7407	0, 0	2852.54	20.8391	11.4673	67.949	-0.0636524	0.304194	0.367847	1.46784	9	7	2	AAH00471.1	P36507
446	PK049-2	MEK2 (MAP2K2)	T394	MAPK/ERK protein-serine kinase 2 (MKK2)	0, 0	1406.79	21.2243	10.4689	0, 0	2732.18	14.9114	11.4051	94.2136	-0.191057	0.274644	0.465701	1.85831	9	8	2	AAH00471.1	P36507
447	PK050	MEK2 (MAP2K2)	T394	MAPK/ERK protein-serine kinase 2 (MKK2) (mouse)	0, 0	1702.93	18.4844	10.7445	0, 0	2741.39	19.311	11.4099	60.9803	-0.0618732	0.276949	0.338822	1.35202	9	9	2	NP_075627	P36507
448	NK101	MEK3 (MAP2K3)	Pan-specific	MAPK/ERK protein-serine kinase 3 (MKK3)	0, 0	2515.94	7.16946	11.3075	0, 0	4546.51	6.64825	12.1398	80.7084	0.202051	0.623725	0.421674	1.68263	9	10	2	NP_659732	P46734
449	NK101-3	MEK3 (MAP2K3)	Pan-specific	MAPK/ERK protein-serine kinase 3 (MKK3)	0, 3	4697.35	0.605026	12.2083	0, 3	7893.77	1.7194	12.9358	68.0472	0.62425	1.00191	0.377658	1.50699	9	6	3	NP_659732	P46734
450	PK127	MEK3 (MAP2K3)	S218	MAPK/ERK protein-serine kinase 3 (MKK3)	0, 3	262.056	16.2365	8.0444	0, 3	377.482	2.00179	8.54952	44.0464	-1.32745	-1.08213	0.245322	0.978921	9	7	3	NP_659732	P46734
451	PK051	MEK3/6 (MAP2K3/6)	S218/S207	MAPK/ERK protein-serine kinase 3/6 (MKK3/6)	0, 0	207.959	8.21109	7.71082	0, 0	273.881	6.1524	8.08666	31.6996	-1.4838	-1.30205	0.181757	0.725273	9	8	3	NP_002747	P46734
452	PK051-2	MEK3/6 (MAP2K3/6)	S218/S207	MAPK/ERK protein-serine kinase 3/6 (MKK3/6)	0, 0	2451.48	21.4418	11.2701	0, 0	4417.33	5.71255	12.0982	80.1907	0.184499	0.603967	0.419468	1.67382	9	9	3	NP_002747	P46734
453	PK051-3	MEK3/6 (MAP2K3/6)	S218/S207	MAPK/ERK protein-serine kinase 3/6 (MKK3/6)	0, 0	4233.39	9.81114	12.0583	0, 0	5544.8	29.7291	12.4262	30.9777	0.553926	0.759791	0.205865	0.821472	9	10	3	NP_002747	P46734
454	NK102	MEK3b (MAP2K3)	Pan-specific	MAPK/ERK protein-serine kinase 3 beta isoform (MKK3 beta)	0, 0	1018.73	17.2922	10.0032	0, 0	1377.84	8.94116	10.4174	35.2503	-0.409307	-0.194616	0.214692	0.856695	9	6	4	NP_659731	P46734
455	NK103	MEK4 (MAP2K4)	Pan-specific	MAPK/ERK protein-serine kinase 4 (MKK4)	0, 0	6634.18	35.008	12.7064	0, 0	9227.04	5.6503	13.1609	39.0833	0.857705	1.10889	0.25118	1.0023	9	7	4	NP_003001	P45985
456	NK103-2	MEK4 (MAP2K4)	Pan-specific	MAPK/ERK protein-serine kinase 4 (MKK4)	0, 0	1734.76	2.52612	10.7712	0, 0	2285.06	3.23289	11.1473	31.7224	-0.0493521	0.152146	0.201498	0.804049	9	8	4	NP_003001	P45985
457	NK103-3	MEK4 (MAP2K4)	Pan-specific	MAPK/ERK protein-serine kinase 4 (MKK4)	0, 0	297.594	103.782	8.22787	0, 0	458.743	70.2623	8.83079	54.1505	-1.24145	-0.948483	0.292969	1.16905	9	9	4	NP_003001	P45985
458	PK052	MEK4 (MAP2K4)	S257+T261	MAPK/ERK protein-serine kinase 4 (MKK4)	0, 0	4134.65	20.3091	12.0242	0, 0	6462.22	10.7942	12.6471	56.2941	0.537967	0.864744	0.326777	1.30396	9	10	4	NP_003001	P45985
459	PK155	MEK5 (MAP2K5)	S311+T315	MAPK/ERK protein-serine kinase 5 (MKK5)	0, 0	228.003	4.29137	7.84358	0, 0	238.404	1.76067	7.88652	4.56198	-1.42158	-1.39714	0.0244406	0.0975265	9	6	5	NP_660143	Q13163
460	NK104	MEK5 (MAP2K5)	Pan-specific	MAPK/ERK protein-serine kinase 5 (MKK5)	0, 0	4170.05	5.3947	12.0365	0, 0	6286.28	20.0887	12.6072	50.7484	0.543732	0.845824	0.302092	1.20545	9	7	5	NP_660143	Q13163
461	NK104-2	MEK5 (MAP2K5)	Pan-specific	MAPK/ERK protein-serine kinase 5 (MKK5)	0, 0	230.527	36.8026	7.85946	0, 0	285.155	6.94164	8.14486	23.697	-1.41413	-1.27439	0.139739	0.557609	9	8	5	NP_660143	Q13163
462	NK105-1	MEK6 (MAP2K6)	Pan-specific	MAPK/ERK protein-serine kinase 6 (MKK6)	0, 0	2553.68	10.7381	11.329	0, 0	2584.88	8.04318	11.3251	1.22172	0.212119	0.236653	0.0245341	0.0978998	9	9	5	NP_002749	P52564
463	PK129	MEK6 (MAP2K6)	S207	MAPK/ERK protein-serine kinase 6 (MKK6)	0, 0	430.267	10.9572	8.75976	0, 0	454.051	15.2403	8.81596	5.52772	-0.992147	-0.95553	0.036617	0.146115	9	10	5	NP_002749	P52564
464	NK106-2	MEK7 (MAP2K7)	Pan-specific	MAPK/ERK protein-serine kinase 7 (MKK7)	0, 0	5043.38	2.89547	12.3108	0, 0	7922.68	5.82803	12.941	57.0905	0.672314	1.00441	0.332099	1.32519	9	6	6	NP_005034	O14733
465	NK107	MEKK1 (MAP3K1)	Pan-specific	MAPK/ERK kinase kinase 1	0, 0	391.949	2.15953	8.62519	0, 0	333.19	62.5738	8.36945	-14.9916	-1.05522	-1.16768	-0.11246	-0.448756	9	7	6	NP_005912.1	Q13233
466	NK107-2	MEKK1 (MAP3K1)	Pan-specific	MAPK/ERK kinase kinase 1	0, 0	839.45	49.9514	9.72397	0, 0	947.773	11.508	9.87765	12.904	-0.540203	-0.45109	0.0891128	0.355591	9	8	6	NP_005912.1	Q13233
467	NK107-3	MEKK1 (MAP3K1)	Pan-specific	MAPK/ERK kinase kinase 1	0, 0	1084.24	0.0120855	10.0931	0, 0	972.735	29.5328	9.91516	-10.2841	-0.367167	-0.43327	-0.0661026	-0.263773	9	9	6	NP_005912.1	Q13233
468	NK107-4	MEKK1 (MAP3K1)	Pan-specific	MAPK/ERK kinase kinase 1	0, 0	8144.87	9.8506	13.0023	0, 0	10812.3	7.23849	13.3896	32.7496	0.996433	1.21756	0.221129	0.882382	9	10	6	NP_005912.1	Q13233
469	NK108	MEKK2 (MAP3K2)	Pan-specific	MAPK/ERK kinase kinase 2	0, 0	764.299	18.0968	9.58866	0, 0	583.418	41.8096	9.17764	-23.6663	-0.603624	-0.783687	-0.180063	-0.718515	9	6	7	NP_006600.3	Q9Y2U5
470	NK108-2	MEKK2 (MAP3K2)	Pan-specific	MAPK/ERK kinase kinase 2	0, 0	4270.23	14.6583	12.0708	0, 0	6088.73	4.99256	12.5612	42.5855	0.559785	0.823936	0.264151	1.05406	9	7	7	NP_006600.3	Q9Y2U5
471	NK109	MEKK4 (MAP3K4)	Pan-specific	MAPK/ERK kinase kinase 4	0, 0	405.939	78.2706	8.67579	0, 0	347.395	26.7086	8.42969	-14.4219	-1.0315	-1.13906	-0.107557	-0.429192	9	8	7	NP_005913	Q9Y6R4
472	PK055-1	Met	Y1230+Y1234+Y1235	Hepatocyte growth factor (HGF) receptor-tyrosine kinase	0, 0	2738.36	5.0611	11.4298	0, 0	3344.3	6.75802	11.6967	22.1278	0.259337	0.413217	0.15388	0.614035	9	9	7	NP_000236.	P08581
473	NP006	MKP1	Pan-specific	MAP kinase phosphatase 1 (CL100, VH1, DUSP1)	0, 0	5666.94	4.27787	12.479	0, 0	6560.86	5.91288	12.6689	15.7744	0.751142	0.875129	0.123987	0.494751	9	10	7	NP_004408	P28562
474	NP007	MKP2	Pan-specific	MAP kinase phosphatase 2 (VH2)	3, 0	1090.43	146.793	10.1014	3, 0	1319.12	59.2016	10.3546	20.9716	-0.363314	-0.224473	0.138842	0.554028	9	6	8	NP_001385	Q13115
475	PN051-1	MLC(MLRC2)	S19	Myosin regulatory light chain 2, smooth muscle isoform	0, 0	8022.39	3.33186	12.9805	0, 0	8050.66	26.6282	12.9641	0.352351	0.986188	1.0154	0.0292104	0.11656	9	7	8	NP_291024	P19105
476	PN051-2	MLC(MLRC2)	S19	Myosin regulatory light chain 2, smooth muscle isoform	0, 0	153.23	2.77562	7.27022	0, 0	193.599	36.6177	7.58618	26.3454	-1.69032	-1.53984	0.150482	0.600476	9	8	8	NP_291024	P19105
477	NK208	MLK3	Pan-specific	Mixed-lineage protein-serine kinase 3	0, 0	3723.87	29.3049	11.8733	0, 0	3796.01	0.079653	11.8795	1.93731	0.467207	0.50006	0.0328525	0.131093	9	9	8	NP_002410	Q16584
478	PK056	MLK3	T277+S281	Mixed-lineage protein-serine kinase 3	1, 0	5034.98	2.69949	12.3084	1, 0	4845.7	20.2236	12.2317	-3.75943	0.671187	0.667411	-0.00377632	-0.0150689	9	10	8	NP_002410	Q16584
479	NN132	mMOB1	Pan-specific	Preimplantation protein 3	1, 0	7139.74	7.63172	12.8123	1, 0	8413.36	9.67345	13.0277	17.8385	0.907367	1.0456	0.138237	0.551616	9	6	9	NP_056202	Q9Y3A3
480	PK057	Mnk1	T250+T255	MAP kinase-interacting protein-serine kinase 1 (calmodulin-activated)	0, 0	511.41	13.7071	9.009	0, 0	526.761	40.5831	9.03026	3.00185	-0.87532	-0.853712	0.0216085	0.0862257	9	7	9	NP_003675	Q9BUB5
481	NK111	Mnk2	Pan-specific	MAP kinase-interacting protein-serine kinase 2 (calmodulin-activated)	0, 0	9202.54	5.10114	13.1785	0, 0	12246.8	3.21669	13.5694	33.0802	1.07899	1.30296	0.223963	0.893693	9	8	9	NP_060042	Q9HBH9
482	NN069	MSH2	Pan-specific	DNA mismatch repair protein mutS homolog2, colon cancer, nonpolyposis type 1	0, 0	1734.03	27.487	10.7706	0, 0	1929.61	25.1025	10.9033	11.2787	-0.0496362	0.0362481	0.0858843	0.342709	9	9	9	NP_000242	P43246
483	PK058	Msk1	S376	Mitogen & stress-activated protein-serine kinase 1	0, 0	606.863	4.72048	9.25589	0, 0	635.292	2.3951	9.30053	4.68452	-0.759597	-0.725298	0.0342991	0.136866	9	10	9	NP_004746	O75582
484	NK113-1	MST1	Pan-specific	Mammalian STE20-like protein-serine kinase 1 (KRS2)	0, 0	2975.55	36.8517	11.5496	0, 0	3910.17	31.4194	11.9223	31.4098	0.315509	0.52037	0.204861	0.817468	9	6	10	NP_006273	Q13043
485	NK113-2	MST1	Pan-specific	Mammalian STE20-like protein-serine kinase 1 (KRS2)	0, 0	978.213	7.17272	9.94467	0, 0	1172.4	5.66192	10.1845	19.8516	-0.436754	-0.305293	0.131461	0.524577	9	7	10	NP_006273	Q13043
486	NK113-3	MST1	Pan-specific	Mammalian STE20-like protein-serine kinase 1 (KRS2)	0, 1	5198.9	3.17795	12.3547	0, 1	6805.86	4.98852	12.7218	30.9095	0.692851	0.900259	0.207408	0.827631	9	8	10	NP_006273	Q13043
487	NK113-4	MST1	Pan-specific	Mammalian STE20-like protein-serine kinase 1 (KRS2)	0, 0	155.177	16.8165	7.28844	0, 0	171.334	1.52421	7.40992	10.4114	-1.68178	-1.62359	0.0581937	0.232214	9	9	10	NP_006273	Q13043
488	NK114	MST2	Pan-specific	Mammalian STE20-like protein-serine kinase 2 (KRS1)	0, 0	8023.31	6.83155	12.9806	0, 0	7545.51	0.373052	12.8707	-5.95513	0.986265	0.970979	-0.0152861	-0.0609971	9	10	10	NP_006272	Q13188
489	NK115	MST3	Pan-specific	Mammalian STE20-like protein-serine kinase 3	0, 0	950.309	36.1478	9.90292	0, 0	944.77	24.134	9.87307	-0.582936	-0.456324	-0.453265	0.00305876	0.0122055	9	6	11	NP_003567	Q9Y6E0
490	PK116	mTOR (FRAP)	S2448	Mammalian target of rapamycin (FRAP)	0, 0	715.307	3.7849	9.49309	0, 0	725.903	14.8998	9.49289	1.48131	-0.648421	-0.633903	0.0145179	0.0579317	9	7	11	NP_004949	P42345
491	PN186	Myc	S373	Myc proto-oncogene protein	0, 0	1709.62	66.5531	10.7501	0, 0	2539.86	47.7913	11.2998	48.5632	-0.0592233	0.224611	0.283835	1.1326	9	8	11	NP_002458.2	P01106
492	PN199	Myc	T58	Myc proto-oncogene protein	0, 0	4716.97	8.76249	12.2143	0, 0	5142.22	3.8012	12.3174	9.01528	0.627068	0.708123	0.0810549	0.323438	9	9	11	NP_002458.2	P01106
493	PN182	MyoD	S200	Myoblast determination protein 1	0, 0	2302.64	10.9051	11.1797	0, 0	2357.08	7.84828	11.192	2.36451	0.142144	0.173416	0.0312724	0.124788	9	10	11	NP_002469.2	P15172
494	PN052	MYPT1	T696	Myosin phosphatase target 1	0, 0	1527.13	1.088	10.5873	0, 0	1664.84	0.319545	10.6904	9.01723	-0.135553	-0.064918	0.0706348	0.281858	10	6	1	NP_446342	O14974
495	PN187	NBS1	S343	Nijmegen breakage syndrome protein 1	0, 0	1617.84	36.7982	10.6705	0, 0	2017.28	41.1474	10.9674	24.6898	-0.0965373	0.0667053	0.163243	0.651396	10	7	1	NP_002476.2	O60934
496	NK117-1	Nek2	Pan-specific	NIMA (never-in-mitosis)-related protein-serine kinase 2	0, 1	323.5	10.6372	8.34829	0, 1	270.755	21.8125	8.0701	-16.3044	-1.18501	-1.30991	-0.124904	-0.498411	10	8	1	NP_002488	P51955
497	NK117-2	Nek2	Pan-specific	NIMA (never-in-mitosis)-related protein-serine kinase 2	0, 0	126.955	12.4041	6.99884	0, 0	145.939	48.8892	7.17848	14.9536	-1.81752	-1.73355	0.0839712	0.335075	10	9	1	NP_002488	P51955
498	NK117-3	Nek2	Pan-specific	NIMA (never-in-mitosis)-related protein-serine kinase 2	0, 0	2244.79	28.5234	11.143	0, 0	3265.61	10.2015	11.6624	45.4747	0.124941	0.396894	0.271954	1.08519	10	10	1	NP_002488	P51955
499	NK117-4	Nek2	Pan-specific	NIMA (never-in-mitosis)-related protein-serine kinase 2	0, 0	3655.81	13.8471	11.8466	0, 0	5470.75	3.29431	12.4068	49.6455	0.454734	0.750575	0.295841	1.18051	10	6	2	NP_002488	P51955
500	NK117-5	Nek2	Pan-specific	NIMA (never-in-mitosis)-related protein-serine kinase 2	0, 0	611.224	32.1083	9.26622	0, 0	588.313	44.4015	9.18969	-3.74832	-0.754756	-0.777959	-0.0232037	-0.0925908	10	7	2	NP_002488	P51955
501	NK118	Nek4	Pan-specific	NIMA (never-in-mitosis)-related protein-serine kinase 4	0, 0	332.679	49.5921	8.38865	0, 0	211.134	16.7816	7.71127	-36.5352	-1.16609	-1.4804	-0.314316	-1.25423	10	8	2	NP_003148	P51957
502	NK119	Nek7	Pan-specific	NIMA (never-in-mitosis)-related protein-serine kinase 7	0, 0	199.03	7.39741	7.64751	0, 0	232.471	27.1905	7.85016	16.8022	-1.51348	-1.41441	0.099066	0.395308	10	9	2	NP_598001	Q8TDX7
503	NN070	NFkappaB p50	Pan-specific	NF-kappa-B p50 nuclear transcription factor	0, 0	4066.87	24.7588	12.0004	0, 0	5183.6	6.41847	12.329	27.4592	0.52679	0.713617	0.186828	0.745509	10	10	2	NP_003989	P19838
504	NN071	NFkappaB p65	Pan-specific	NF-kappa-B p65 nuclear transcription factor	0, 0	6682.64	12.9375	12.7169	0, 0	8189.82	7.79292	12.9889	22.5537	0.862626	1.02715	0.164519	0.65649	10	6	3	NP_003989	Q04206
505	PN053-1	NFkappaB p65	S276	NF-kappa-B p65 nuclear transcription factor	0, 0	684.825	8.63027	9.43026	0, 0	568.749	17.9174	9.1409	-16.9497	-0.67787	-0.801142	-0.123272	-0.491899	10	7	3	NP_003989	Q04206
506	PN156	NFkappaB p65	S529	NF-kappa-B p65 nuclear transcription factor	0, 0	1448.19	28.8347	10.5107	0, 0	1314.22	13.5713	10.3492	-9.25111	-0.171445	-0.227023	-0.0555778	-0.221775	10	8	3	NP_003989	Q04206
507	PN157	NFkappaB p65	S536	NF-kappa-B p65 nuclear transcription factor	0, 0	3267.44	16.3437	11.6846	0, 0	3690.83	21.4645	11.839	12.9578	0.378788	0.480799	0.102011	0.407059	10	9	3	NP_003989	Q04206
508	NK207	NIK (MAP3K14)	Pan-specific	NF-kappa beta-inducing kinase	1, 0	3167.86	8.65412	11.64	1, 0	3386.71	0.0886394	11.7149	6.90849	0.357858	0.421854	0.0639954	0.255364	10	10	3	NP_003945.2	Q99558
509	NK212	NLK	Pan-specific	Serine/threonine protein kinase NLK	0, 0	3445.23	18.1821	11.7611	0, 0	4816.17	6.82404	12.2229	39.7926	0.414616	0.663221	0.248605	0.992024	10	6	4	NP_057315.3	Q9UBE8
510	PN054	NMDAR2B	Y1474	N-methyl-D-aspartate (NMDA) glutamate receptor 2B subunit	0, 0	788.817	57.918	9.63421	0, 0	904.168	1.07859	9.8097	14.6234	-0.582272	-0.483375	0.0988971	0.394634	10	7	4	NP_000825	Q13224
511	NN074	NME7	Pan-specific	Nucleotide diphosphate kinase 7 (nm23-H7)	0, 0	301.304	101.071	8.24574	0, 0	313.928	31.0463	8.28354	4.18977	-1.23307	-1.2085	0.0245748	0.0980622	10	8	4	NP_037462	Q9Y5B8
512	PN055-1	NR1	S896	N-methyl-D-aspartate (NMDA) glutamate receptor 1 subunit zeta	0, 0	2963.87	17.9882	11.5439	0, 0	3380.64	6.59347	11.7123	14.0619	0.312849	0.420625	0.107776	0.430065	10	9	4	NP_000823	Q05586
513	NN075	NT5E	Pan-specific	Ecto-5'-nucleotidase (CD73 antigen)	0, 0	4491.43	10.1652	12.1436	0, 0	5089.97	17.3462	12.3027	13.3265	0.593936	0.701123	0.107187	0.427716	10	10	4	NP_002517	P21589
514	NN083	p107	Pan-specific	Retinoblastoma (Rb) protein-related p107 (PRB1)	0, 0	1739.14	8.31962	10.7748	0, 0	2862.34	10.3072	11.4722	64.584	-0.0476475	0.306545	0.354192	1.41335	10	6	5	NP_002886.2	P28749
515	NN077	p18 INK4c	Pan-specific	p18 INK4c cyclin-dependent kinase inhibitor	0, 0	3200.61	16.7018	11.6548	0, 0	3119.88	31.6875	11.5965	-2.52226	0.364813	0.365602	0.000788122	0.00314489	10	7	5	NP_523240	P42773
516	NN078	p21 CDKI1	Pan-specific	cyclin-dependent kinase inhibitor 1 (MDA6)	0, 1	2387.95	11.0543	11.2322	0, 1	3751.52	12.2758	11.8625	57.1018	0.166746	0.491978	0.325232	1.29779	10	8	5	NP_000380	P38936
517	NN081-NN120	p25	Pan-specific	CDK5 regulatory subunit p25	0, 0	8397.14	5.78877	13.0464	0, 0	9778.44	5.85304	13.2446	16.4496	1.01706	1.14867	0.131611	0.525174	10	9	5	NP_003876.1	Q15078
518	NN080	p27 Kip1	Pan-specific	p27 cyclin-dependent kinase inhibitor 1B	0, 3	6662.38	14.6839	12.7125	0, 3	7187.07	12.0096	12.8004	7.87541	0.860573	0.937617	0.0770441	0.307433	10	10	5	NP_004055	P46527
519	PN056	p27 Kip1	T187	p27 cyclin-dependent kinase inhibitor 1B	2, 2	1.9674	196.4	0.986957	2, 2	5.7003	29.988	2.50029	189.738	-4.6354	-3.9563	0.679104	2.70987	10	6	6	NP_004055	P46527
520	PK060-1	p38a MAPK	T180+Y182	Mitogen-activated protein-serine kinase p38 alpha	0, 0	551.411	35.2381	9.11765	0, 0	553.855	34.4371	9.10262	0.443357	-0.824395	-0.819331	0.00506357	0.0202054	10	7	6	NP_001306	Q16539
521	PK060-2	p38a MAPK	T180+Y182	Mitogen-activated protein-serine kinase p38 alpha	3, 3	581.701	28.3567	9.1948	3, 3	570.348	47.3587	9.14495	-1.9517	-0.788233	-0.799218	-0.0109847	-0.0438328	10	8	6	NP_001306	Q16539
522	PK060-3	p38a MAPK	T180+Y182	Mitogen-activated protein-serine kinase p38 alpha	0, 0	3881.46	0.800591	11.933	0, 0	3790.62	4.65205	11.8775	-2.34026	0.495235	0.499086	0.00385083	0.0153662	10	9	6	NP_001306	Q16539
523	NK120-1	p38a MAPK	Pan-specific	Mitogen-activated protein-serine kinase p38 alpha	3, 0	484.659	7.52919	8.93149	3, 0	339.27	25.2868	8.39554	-29.9982	-0.91165	-1.15528	-0.243635	-0.972188	10	10	6	NP_001306	Q16539
524	NK120-10	p38a MAPK	Pan-specific	Mitogen-activated protein-serine kinase p38 alpha	3, 0	37.6655	20.6233	5.24584	3, 0	46.5001	17.4032	5.52842	23.4555	-2.63919	-2.51754	0.121641	0.485391	10	6	7	NP_001306	Q16539
525	NK120-2	p38a MAPK	Pan-specific	Mitogen-activated protein-serine kinase p38 alpha	0, 0	9662.37	4.0441	13.2488	0, 0	9585.2	4.81931	13.2158	-0.798659	1.11197	1.13499	0.0230234	0.0918716	10	7	7	NP_001306	Q16539
526	NK120-3	p38a MAPK	Pan-specific	Mitogen-activated protein-serine kinase p38 alpha	0, 0	742.103	0.400208	9.54614	0, 0	702.593	14.6747	9.4458	-5.32408	-0.623552	-0.656276	-0.0327237	-0.130579	10	8	7	NP_001306	Q16539
527	NK120-4	p38a MAPK	Pan-specific	Mitogen-activated protein-serine kinase p38 alpha	0, 0	3881.62	9.69422	11.9331	0, 0	4689.1	8.34072	12.1843	20.8027	0.495263	0.644892	0.149629	0.597073	10	9	7	NP_001306	Q16539
528	NK120-5	p38a MAPK	Pan-specific	Mitogen-activated protein-serine kinase p38 alpha	0, 0	7521.74	4.01495	12.8875	0, 0	7328.6	8.06035	12.8286	-2.56787	0.942613	0.950984	0.0083714	0.0334049	10	10	7	NP_001306	Q16539
529	NK120-7	p38a MAPK	Pan-specific	Mitogen-activated protein-serine kinase p38 alpha	0, 0	5256.61	17.7363	12.3706	0, 0	4477.74	17.3397	12.1178	-14.817	0.700316	0.613278	-0.0870386	-0.347315	10	6	8	NP_001306	Q16539
530	NK059-1	p38g MAPK (Erk6)	Pan-specific	Mitogen-activated protein-serine kinase p38 gamma (MAPK12)	0, 0	4006.69	1.68296	11.9789	0, 0	4578.7	12.6059	12.15	14.2763	0.516709	0.628561	0.111852	0.44633	10	7	8	NP_002960	P53778
531	NK059-2	p38g MAPK (Erk6)	Pan-specific	Mitogen-activated protein-serine kinase p38 gamma (MAPK12)	0, 0	238.658	81.5789	7.90947	0, 0	319.432	35.7874	8.30862	33.8451	-1.39069	-1.19659	0.194107	0.774556	10	8	8	NP_002960	P53778
532	NN082	p53	Pan-specific	Tumor suppressor protein p53 (antigenNY-CO-13)	0, 0	7222.65	0.64045	12.829	0, 0	8393.03	4.40048	13.0242	16.2044	0.915174	1.04395	0.128772	0.513845	10	9	8	NP_000537	P04637
533	PN057-1	p53	S392	Tumor suppressor protein p53 (antigenNY-CO-13)	0, 0	3240.74	14.4586	11.6728	0, 0	2521.51	14.7398	11.2893	-22.1936	0.37324	0.219639	-0.153601	-0.612923	10	10	8	NP_000537	P04637
534	PN057-2	p53	S392	Tumor suppressor protein p53 (antigenNY-CO-13)	0, 0	2065.65	25.0313	11.023	0, 0	1476.93	31.7816	10.5176	-28.5006	0.0686992	-0.147014	-0.215713	-0.860771	10	6	9	NP_000537	P04637
535	PN057-3	p53	S392	Tumor suppressor protein p53 (antigenNY-CO-13)	0, 0	161.952	8.97329	7.35009	0, 0	166.232	25.495	7.3663	2.64252	-1.65288	-1.64431	0.00857621	0.0342221	10	7	9	NP_000537	P04637
536	PN158	p53	S33	Tumor suppressor protein p53 (antigenNY-CO-13)	0, 0	1699.92	3.38642	10.7419	0, 0	2105.7	6.16388	11.0293	23.8708	-0.063071	0.0961125	0.159183	0.635198	10	8	9	NP_000537	P04637
537	PN159	p53	S37	Tumor suppressor protein p53 (antigenNY-CO-13)	0, 0	5184.79	37.2996	12.3507	0, 0	5720.11	16.244	12.4711	10.3247	0.691013	0.781128	0.0901142	0.359587	10	9	9	NP_000537	P04637
538	PN160	p53	S6	Tumor suppressor protein p53 (antigenNY-CO-13)	0, 0	4192.84	7.84627	12.0444	0, 0	4214.43	10.9324	12.0304	0.514888	0.547418	0.571735	0.0243175	0.0970353	10	10	9	NP_000537	P04637
539	NN123	p73	Pan-specific	Tumor suppressor protein p73	0, 0	10232.7	1.23628	13.3316	0, 0	9228.98	0.021202	13.1612	-9.80853	1.15074	1.10903	-0.0417141	-0.166454	10	6	10	NP_005418	O15350
540	NP008	PAC1	Pan-specific	Dual specificity MAP kinase protein phosphatase	0, 0	8366.51	21.286	13.0411	0, 0	10326.9	17.2801	13.3234	23.4311	1.01459	1.18608	0.171488	0.684298	10	7	10	NP_004409	Q05923
541	NN084	PACSIN1	Pan-specific	Protein kinase C + casein kinase substrate in neurons protein 1	0, 0	1600.78	41.7807	10.6552	0, 0	2793.79	38.5883	11.4373	74.5274	-0.103706	0.28993	0.393635	1.57074	10	8	10	NP_065855	Q9BY11
542	NK122	PAK1	Pan-specific	p21-activated kinase 1 (alpha) (serine/threonine-protein kinase PAK 1)	0, 0	7646.96	7.49929	12.9113	0, 0	7883.74	23.7882	12.9339	3.0965	0.953777	1.00104	0.0472595	0.188582	10	9	10	NP_002567	Q13153
543	NK122-2	PAK1	Pan-specific	p21-activated kinase 1 (alpha) (serine/threonine-protein kinase PAK 1)	0, 0	275.028	53.1698	8.1141	0, 0	247.371	33.3774	7.93978	-10.0561	-1.29478	-1.37183	-0.077052	-0.307465	10	10	10	NP_002567	Q13153
544	NK122-4	PAK1	Pan-specific	p21-activated kinase 1 (alpha) (serine/threonine-protein kinase PAK 1)	0, 0	5474.23	8.61751	12.4291	0, 0	6038.08	12.2226	12.5491	10.3002	0.727747	0.818211	0.090464	0.360983	10	6	11	NP_002567	Q13153
545	PK130	PAK1	T212	p21-activated kinase 1 (alpha) (serine/threonine-protein kinase PAK 1)	0, 0	4739.49	15.1408	12.2212	0, 0	4763.76	8.24601	12.2071	0.512044	0.630289	0.655721	0.0254317	0.101482	10	7	11	NP_002567	Q13153
546	NK224	PAK1/2/3	Pan-specific	p21-activated kinase 1/2/3 (serine/threonine-protein kinase PAK 1/2/3)	1, 0	997.646	59.0382	9.97305	1, 0	762.417	15.4756	9.56369	-23.5784	-0.423453	-0.600262	-0.17681	-0.705533	10	8	11	NP_002567	Q13153
547	PK061	PAK1/2/3	S144/S141/S154	p21-activated kinase 1/2/3 (serine/threonine-protein kinase PAK 1/2/3)	0, 1	319.451	353.891	8.33012	0, 1	132.378	19.2528	7.03778	-58.5607	-1.19353	-1.8004	-0.606875	-2.42164	10	9	11	NP_002567	Q13153
548	NK200	PAK2	Pan-specific	p21-activated kinase 2 (gamma) (serine/threonine-protein kinase PAK 2)	0, 0	379.563	15.3768	8.57886	0, 0	278.876	10.7102	8.11273	-26.5272	-1.07693	-1.28966	-0.212722	-0.848837	10	10	11	NP_002568.2	Q13177
549	NK200-2	PAK2	Pan-specific	p21-activated kinase 2 (gamma) (serine/threonine-protein kinase PAK 2)	3, 0	5030.13	5.62464	12.307	3, 0	7002.09	34.4102	12.7628	39.2029	0.670535	0.919744	0.249209	0.99443	11	6	1	NP_002568.2	Q13177
550	NK123	PAK3	Pan-specific	p21-activated kinase 3 (beta) (serine/threonine-protein kinase PAK 3)	0, 0	6372.22	18.0154	12.6482	0, 0	10376.2	7.71614	13.3302	62.8352	0.830462	1.18934	0.358882	1.43207	11	7	1	NP_002569	O75914
551	NN085-1	PARP1	Pan-specific	Poly [ADP-ribose] polymerase 1 (ADPRT)	0, 0	2000.21	45.3557	10.9766	0, 0	1757.61	1.85923	10.7687	-12.1286	0.0469317	-0.0277461	-0.0746778	-0.297991	11	8	1	NP_001609	P09874
552	NN085-2	PARP1	Pan-specific	Poly [ADP-ribose] polymerase 1 (ADPRT)	0, 0	147.935	41.7397	7.21948	0, 0	173.147	2.11629	7.42511	17.0429	-1.7141	-1.61637	0.097733	0.389989	11	9	1	NP_001609	P09874
553	PN058	Pax2	S394	Paired box protein 2	2, 2	0.744475	79.8507	-0.415037	2, 2	5.49327	82.8794	2.44692	637.872	-5.29254	-3.98166	1.31089	5.2309	11	10	1	NP_003978	Q02962
554	NN086	Paxillin 1	Pan-specific	Paxillin 1	3, 0	951.507	17.7576	9.90474	3, 0	1145.91	4.31606	10.1515	20.4314	-0.455472	-0.320959	0.134513	0.536756	11	6	2	NP_002850	P49023
555	PN059	Paxillin 1	Y31	Paxillin 1	0, 0	3912.9	9.29914	11.9447	0, 0	3957.4	13.002	11.9396	1.13717	0.500691	0.5286	0.0279089	0.111366	11	7	2	NP_002850	P49023
556	PN060-1	Paxillin 1	Y118	Paxillin 1	0, 0	10633.3	16.3741	13.387	0, 0	9777.62	1.55484	13.2445	-8.04748	1.17672	1.14861	-0.0281036	-0.112143	11	8	2	NP_002850	P49023
557	PN060-3	Paxillin 1	Y118	Paxillin 1	0, 3	53.4771	92	5.75152	0, 3	42.2536	333.995	5.39025	-20.9875	-2.40216	-2.58319	-0.181024	-0.722351	11	9	2	NP_002850	P49023
558	NN087	PCNA	Pan-specific	Proliferating cell nuclear antigen	0, 0	201.883	37.4577	7.66804	0, 0	267.833	34.55	8.05444	32.6675	-1.50385	-1.31735	0.186502	0.744208	11	10	2	NP_002583	P12004
559	NK125	PCTK1 (PCTAIRE1)	Pan-specific	PCTAIRE-1 protein-serine kinase	0, 0	1469.25	15.9324	10.5315	0, 0	1548.8	32.5742	10.5862	5.41477	-0.161683	-0.11444	0.0472434	0.188518	11	6	3	NP_148978	Q00536
560	PK063	PDGFRa	Y754	Platelet-derived growth factor receptor kinase alpha	0, 0	7178.38	5.79905	12.8201	0, 0	6913.24	1.72399	12.7444	-3.69354	0.911017	0.91099	-2.64062e-05	-0.00010537	11	7	3	NP_006197	P16234
561	PK065	PDGFRb	Y716	Platelet-derived growth factor receptor kinase beta	0, 0	5830.11	3.01776	12.52	0, 0	5808.92	12.6859	12.4933	-0.363511	0.770338	0.791689	0.0213503	0.0851953	11	8	3	NP_032835	P09619
562	NN141-1	PDI	Pan-specific	Protein disulfide-isomerase	0, 0	8563.13	25.883	13.0746	0, 0	9114.56	36.3715	13.1432	6.43964	1.0303	1.10048	0.0701814	0.280049	11	9	3	NP_000909.2	P07237
563	NK126-1	PDK1	Pan-specific	3-phosphoinositide-dependent protein-serine kinase 1	1, 0	304.551	16.0397	8.26121	1, 0	449.434	48.9408	8.80122	47.5729	-1.22583	-0.962535	0.263291	1.05063	11	10	3	NP_002604	O15530
564	NK126-2	PDK1	Pan-specific	3-phosphoinositide-dependent protein-serine kinase 1	0, 0	8527.48	2.1565	13.0686	0, 0	11076.5	6.86142	13.4245	29.8921	1.02748	1.23411	0.206638	0.824557	11	6	4	NP_002604	O15530
565	PK066	PDK1	S241	3-Phosphoinositide-dependent protein-serine kinase 1	0, 0	22.9755	30.9771	4.53269	0, 0	36.9009	16.6817	5.19484	60.6097	-2.97345	-2.67604	0.297413	1.18678	11	7	4	NP_002604	O15530
566	PN061	PED15 (PEA15)	S116	Phosphoprotein-enriched in diabetes/astrocytes 15	0, 0	3192.29	1.06391	11.651	0, 0	3832.43	16.704	11.8933	20.0528	0.363053	0.506605	0.143552	0.572824	11	8	4	NP_003759	Q15121
567	NN088	PERP	Pan-specific	p53-induced protein PIGPC1	0, 0	1728.13	13.6167	10.7657	0, 0	2720.17	44.5997	11.3987	57.4052	-0.0519406	0.271622	0.323563	1.29113	11	9	4	NP_071404	Q9H230
568	NN089	PI3K p85/p55	Pan-specific	Phosphatidylinositol 3-kinase regulatory subunit alpha	0, 0	1422.61	2.34892	10.485	0, 0	1541.99	7.00472	10.5798	8.39226	-0.183498	-0.11746	0.0660379	0.263515	11	10	4	NP_852664	P27986
569	PN127	PI3K p85/p55	Y467/Y199	Phosphatidylinositol 3-kinase regulatory subunit alpha	0, 3	39.1246	18.3052	5.30067	0, 3	44.1376	1.31519	5.45319	12.8127	-2.61348	-2.55329	0.0601964	0.240205	11	6	5	NP_852664	P27986
570	NN114	PI3KR4	Pan-specific	Phosphoinositide-3-kinase, regulatory subunit 4	0, 0	377.683	58.094	8.5717	0, 0	240.7	3.58605	7.90035	-36.2691	-1.08029	-1.39057	-0.310274	-1.2381	11	7	5	NP_055417	Q99570
571	NK192	PI4KCB	Pan-specific	phosphatidylinositol 4-kinase, catalytic, beta polypeptide	0, 0	220.374	91.7179	7.79447	0, 0	201.215	2.78404	7.64185	-8.69351	-1.44459	-1.51339	-0.0687951	-0.274517	11	8	5	NP_002642	Q5VWC1
572	NK209	PIP5K2a	Pan-specific	Phosphatidylinositol 4-phosphatase 5-kinase type 2 alpha	0, 0	336.771	139.926	8.40629	0, 0	323.166	77.421	8.32539	-4.03963	-1.15782	-1.18862	-0.0307952	-0.122884	11	9	5	NP_005019.2	P48426
573	NK213	PITSLRE	Pan-specific	PITSLRE serine/threonine-protein kinase CDC2L1	0, 0	6264.77	11.6037	12.6237	0, 0	8766.56	4.55431	13.087	39.9344	0.818962	1.07379	0.254831	1.01687	11	10	5	NP_277021.1	P21127
574	NK127-1	PKA Ca/b	Pan-specific	cAMP-dependent protein-serine kinase catalytic subunit alpha/beta	0, 0	1462.7	9.80387	10.5251	0, 0	1480.73	34.8814	10.5213	1.23259	-0.164703	-0.14525	0.019453	0.0776242	11	6	6	NP_002721	P17612
575	PK067	PKA Ca/b	T198	cAMP-dependent protein-serine kinase catalytic subunit alpha/beta	0, 0	8614.81	0.88655	13.0833	0, 0	7934.45	2.45874	12.9432	-7.89762	1.03437	1.00543	-0.0289346	-0.115459	11	7	6	NP_002721	P17612
576	PK068	PKA Cb	S339	cAMP-dependent protein-serine kinase catalytic subunit beta	0, 0	3368.26	4.0097	11.7285	0, 0	3478.74	8.71408	11.7536	3.28023	0.399337	0.440232	0.0408955	0.163187	11	8	6	NP_002722	P22694
577	NN116	PKA R1a	Pan-specific	cAMP-dependent protein-serine kinase type I-alpha regulatory chain	0, 0	1901.6	19.8524	10.9037	0, 0	2003.59	58.2306	10.9576	5.36321	0.012743	0.0620372	0.0492942	0.196701	11	9	6	NP_002725	P10644
578	NK128	PKA R2a	Pan-specific	cAMP-dependent protein-serine kinase regulatory type 2 subunit alpha	0, 0	825.894	2.46677	9.70048	0, 0	1122.61	2.34414	10.1219	35.9263	-0.551212	-0.335044	0.216168	0.862585	11	10	6	NP_004148	P13861
579	PK069	PKA R2a	S99	cAMP-dependent protein-serine kinase regulatory type 2 subunit alpha	0, 0	4509.86	14.2196	12.1495	0, 0	4376.36	14.7482	12.0848	-2.96016	0.596706	0.59758	0.00087403	0.00348769	11	6	7	NP_523671	P13861
580	NK129	PKBa (Akt1)	Pan-specific	Protein-serine kinase B alpha	0, 0	10163	4.75222	13.3217	0, 0	11456.5	15.5541	13.4731	12.7277	1.14613	1.25724	0.11111	0.443368	11	7	7	NP_005154	P31749
581	NK129-2	PKBa (Akt1)	Pan-specific	Protein-serine kinase B alpha	0, 0	263.378	0.621431	8.05166	0, 0	280.017	21.8436	8.11862	6.31745	-1.32404	-1.28686	0.0371875	0.148391	11	8	7	NP_005154	P31749
582	PK071-2	PKBa (Akt1)	T308	Protein-serine kinase B alpha	0, 0	88.5866	31.5611	6.47968	0, 0	88.9461	13.344	6.46411	0.405881	-2.06086	-2.07297	-0.0121066	-0.0483098	11	9	7	NP_005154	P31749
583	PK072-1	PKBa (Akt1)	S473	Protein-serine kinase B alpha	0, 0	5969.07	7.87873	12.554	0, 0	5347.69	3.60373	12.374	-10.4099	0.786266	0.73498	-0.0512861	-0.20465	11	10	7	NP_005154	P31749
584	PK072-3	PKBa (Akt1)	S473	Protein-serine kinase B alpha	0, 0	2907.01	5.77292	11.516	0, 0	3585.28	10.6692	11.7971	23.3322	0.299751	0.46091	0.16116	0.643084	11	6	8	NP_005154	P31749
585	PK072-5	PKBa (Akt1)	S473	Protein-serine kinase B alpha	0, 0	6561.14	14.4684	12.6904	0, 0	5551.38	4.76185	12.4279	-15.39	0.850219	0.760604	-0.0896146	-0.357594	11	7	8	NP_005154	P31749
586	PK148	PKBa (Akt1)	Y474	Protein-serine kinase B alpha	0, 0	4089.94	11.9338	12.0085	0, 0	3878.19	0.980937	11.9104	-5.17716	0.530614	0.514742	-0.0158722	-0.0633355	11	8	8	NP_005154	P31749
587	NK130-1	PKBb (Akt2)	Pan-specific	Protein-serine kinase B beta	0, 0	1209.36	9.62764	10.2507	0, 0	1321.52	48.1856	10.3572	9.27381	-0.293315	-0.223227	0.070088	0.279676	11	9	8	NP_001617	P31751
588	NK130-2	PKBb (Akt2)	Pan-specific	Protein-serine kinase B beta	0, 0	61.1621	13.4714	5.94523	0, 0	95.9823	42.1339	6.57395	56.9311	-2.31137	-2.02078	0.290587	1.15955	11	10	8	NP_001617	P31751
589	NK130-3	PKBb (Akt2)	Pan-specific	Protein-serine kinase B beta	0, 0	1979	79.1514	10.9612	0, 0	306.023	38.3318	8.24675	-84.5365	0.0397223	-1.22598	-1.2657	-5.0506	11	6	9	NP_001617	P31751
590	NK130-5	PKBb (Akt2)	Pan-specific	Protein-serine kinase B beta	0, 0	2549.25	1.25675	11.3265	0, 0	2513.78	37.3844	11.2849	-1.39115	0.210945	0.217536	0.00659148	0.0263023	11	7	9	NP_001617	P31751
591	NK130-6	PKBb (Akt2)	Pan-specific	Protein-serine kinase B beta	0, 0	4473.37	9.8653	12.1378	0, 0	5616.86	13.3217	12.4448	25.562	0.591212	0.768641	0.177429	0.708004	11	8	9	NP_001617	P31751
592	NK130-7	PKBb (Akt2)	Pan-specific	Protein-serine kinase B beta	0, 0	5769.37	11.9876	12.5049	0, 0	6967.13	4.63821	12.7556	20.7606	0.763256	0.916313	0.153056	0.610749	11	9	9	NP_001617	P31751
593	NK131-1	PKBg (Akt3)	Pan-specific	Protein-serine kinase B gamma	0, 0	552.226	1.07415	9.11978	0, 0	454.817	5.85403	8.8184	-17.6392	-0.823396	-0.954374	-0.130978	-0.522647	11	10	9	NP_005456	Q9Y243
594	NK131-2	PKBg (Akt3)	Pan-specific	Protein-serine kinase B gamma	0, 0	896.83	27.6376	9.81936	0, 0	1752.14	30.2659	10.7642	95.3707	-0.495491	-0.0298831	0.465608	1.85794	11	6	10	NP_005456	Q9Y243
595	NK201	PKC	Pan-specific	Protein-serine kinase C alpha	0, 0	1396.09	0.868053	10.4578	0, 0	1237.19	20.1537	10.2621	-11.3817	-0.19622	-0.268422	-0.072202	-0.288111	11	7	10	NP_002728	P17252
596	NK218	PKCh	Pan-specific	Protein kinase C eta type	0, 3	7913.85	7.14507	12.9608	0, 3	10354	11.0903	13.3272	30.8339	0.976976	1.18787	0.210899	0.841561	11	8	10	NP_006246.2	P24723
597	NK132	PKCa	Pan-specific	Protein-serine kinase C alpha	0, 0	2903.48	2.08181	11.5142	0, 0	2370.86	7.87909	11.2004	-18.3441	0.298928	0.177412	-0.121516	-0.484892	11	9	10	NP_002728	P17252
598	PK073	PKCa	S657	Protein-serine kinase C alpha	0, 0	10566.5	2.57237	13.3779	0, 0	8339.99	3.5083	13.0151	-21.0715	1.17245	1.0396	-0.132853	-0.530132	11	10	10	NP_002728	P17252
599	PK074	PKCa/b2	T638/T641	Protein-serine kinase C alpha/beta 2	0, 0	116.825	14.2347	6.87887	0, 0	133.316	5.11998	7.04796	14.1163	-1.87375	-1.79556	0.0781914	0.312011	11	6	11	NP_002728	P17252
600	NK133	PKCb1	Pan-specific	Protein-serine kinase C beta 1	0, 3	13383.7	1.42974	13.7189	0, 3	11819.2	1.91366	13.5181	-11.6896	1.33227	1.2786	-0.0536782	-0.214195	11	7	11	NP_002729	P05771
601	NK133-2	PKCb1	Pan-specific	Protein-serine kinase C beta 1	0, 0	1383.72	12.5147	10.445	0, 0	1038.67	8.35926	10.0098	-24.9363	-0.20224	-0.388313	-0.186073	-0.742497	11	8	11	NP_002729	P05771
602	PK075	PKCb1/2	T500	Protein-serine kinase C beta 1/2	0, 0	3006.82	19.1441	11.5647	0, 0	2645.42	18.5036	11.3585	-12.0194	0.322578	0.252522	-0.0700554	-0.279546	11	9	11	NP_997700	P05771
603	PK075-2	PKCb1/2	T500	Protein-serine kinase C beta 1/2	0, 0	3280.88	22.9924	11.6905	0, 0	2359.51	0.162208	11.1935	-28.0831	0.381564	0.174122	-0.207442	-0.827768	11	10	11	NP_997700	P05771
604	NK134-2	PKCb2	Pan-specific	Protein-serine kinase C beta 2	0, 0	8077.59	9.54582	12.9904	0, 0	5790.64	0.46817	12.4888	-28.3122	0.990824	0.789528	-0.201296	-0.80324	12	6	1	AAA60095	P05771-2
605	PK076-2	PKCb2	T642	Protein-serine kinase C beta 2	0, 0	5450.74	46.3454	12.4229	0, 0	3899.6	28.9325	11.9184	-28.4574	0.724839	0.518515	-0.206324	-0.823305	12	7	1	NP_002729	P05771
606	NK135	PKCd	Pan-specific	Protein-serine kinase C delta	0, 0	5712.86	13.2452	12.4907	0, 0	6014.98	3.26962	12.5436	5.28855	0.7566	0.815583	0.0589839	0.235367	12	8	1	NP_006245	Q05655
607	PK077-1	PKCd	Y313	Protein-serine kinase C delta	0, 0	6564.92	9.79888	12.6912	0, 0	5236.51	2.00798	12.3436	-20.235	0.850608	0.720578	-0.13003	-0.518864	12	9	1	NP_006245	Q05655
608	PK077-2	PKCd	Y313	Protein-serine kinase C delta	0, 0	4879.26	11.0685	12.2631	0, 0	4516.32	20.5562	12.1302	-7.43845	0.649943	0.619158	-0.0307846	-0.122841	12	10	1	NP_006245	Q05655
609	PK078	PKCd	T507	Protein-serine kinase C delta	0, 0	392.761	7.57645	8.62818	0, 0	188.462	5.85809	7.54738	-52.0161	-1.05382	-1.55827	-0.50445	-2.01293	12	6	2	NP_006245	Q05655
610	PK079-1	PKCd	S645	Protein-serine kinase C delta	0, 0	3794.4	54.1179	11.9003	0, 0	3049.22	52.504	11.5635	-19.639	0.479897	0.349899	-0.129998	-0.518738	12	7	2	NP_006245	Q05655
611	PK080	PKCd	S664	Protein-serine kinase C delta	0, 0	5780.82	3.4605	12.5077	0, 0	3738.04	14.9713	11.8573	-35.3372	0.764597	0.489511	-0.275085	-1.09769	12	8	2	NP_006245	Q05655
612	NK136	PKCe	Pan-specific	Protein-serine kinase C epsilon	0, 0	7609.24	4.82834	12.9042	0, 0	6754.8	4.69467	12.711	-11.229	0.950434	0.895097	-0.0553363	-0.220811	12	9	2	NP_005391	Q02156
613	NK136-2	PKCe	Pan-specific	Protein-serine kinase C epsilon	0, 0	5980.17	23.0982	12.5566	0, 0	4791.4	41.9764	12.2155	-19.8785	0.787523	0.659687	-0.127836	-0.510111	12	10	2	NP_005391	Q02156
614	PK081-1	PKCe	S729	Protein-serine kinase C epsilon	0, 0	3441.19	9.33866	11.7594	0, 0	3147.82	65.5295	11.6094	-8.52532	0.413824	0.371713	-0.0421111	-0.168038	12	6	3	NP_005391	Q02156
615	NK137	PKCg	Pan-specific	Protein-serine kinase C gamma	0, 0	11467.3	14.1864	13.4959	0, 0	9357.48	33.8993	13.1812	-18.3985	1.22777	1.11851	-0.109267	-0.436016	12	7	3	NP_002730	P05129
616	PK082-1	PKCg	T514	Protein-serine kinase C gamma	0, 0	13861.3	9.56561	13.7694	0, 0	10970.3	0.646273	13.4106	-20.8569	1.35599	1.22751	-0.128482	-0.512688	12	8	3	NP_002730	P05129
617	PK082-2	PKCg	T514	Protein-serine kinase C gamma	0, 0	15201.7	4.87627	13.9026	0, 0	11891.6	13.7428	13.5269	-21.7746	1.41841	1.28278	-0.135622	-0.54118	12	9	3	NP_002730	P05129
618	PK083	PKCg	T655	Protein-serine kinase C gamma	0, 0	13867.1	18.4805	13.77	0, 0	10054.1	20.5137	13.2847	-27.497	1.35627	1.16772	-0.188545	-0.752361	12	10	3	NP_002730	P05129
619	PK084	PKCg	T674	Protein-serine kinase C gamma	0, 0	6731.49	17.6693	12.7274	0, 0	5744.73	5.10391	12.4773	-14.6588	0.867551	0.784072	-0.0834789	-0.33311	12	6	4	NP_002730.1	P05129
620	PK085	PKCh	T655	Protein-serine kinase C eta	0, 0	4800.68	11.8926	12.2397	0, 0	3948.62	31.6786	11.9364	-17.7487	0.638964	0.527079	-0.111885	-0.446462	12	7	4	NP_006246	P24723
621	NK138-1	PKCl/i	Pan-specific	Protein-serine kinase C lambda/iota	0, 0	4806.45	27.8644	12.2414	0, 0	2683.89	2.7362	11.3794	-44.1606	0.639776	0.26242	-0.377356	-1.50578	12	8	4	NP_002731	P41743
622	PK087	PKCl/i	T564	Protein-serine kinase C lambda/iota	0, 0	3754.73	8.78866	11.8852	0, 0	1742.31	9.18596	10.756	-53.5969	0.472789	-0.0337398	-0.506529	-2.02123	12	9	4	NP_002731	P41743
623	NK142	PKCm (PKD)	Pan-specific	Protein-serine kinase C mu (Protein kinase D)	0, 0	5830.72	2.04737	12.5201	0, 0	5320.6	21.9138	12.3666	-8.74883	0.770409	0.731499	-0.0389101	-0.155265	12	10	4	NP_002733	Q15139
624	PK092	PKCm (PKD)	S738+S742	Protein-serine kinase C mu (Protein kinase D)	0, 0	2339.61	16.3832	11.2027	0, 0	1387.96	26.073	10.428	-40.6756	0.152915	-0.189601	-0.342516	-1.36676	12	6	5	NP_002733	Q15139
625	PK093-1	PKCm (PKD)	S910	Protein-serine kinase C mu (Protein kinase D)	0, 0	4773.12	2.97435	12.2314	0, 0	4520.79	36.3564	12.1316	-5.28641	0.63507	0.619836	-0.0152334	-0.0607868	12	7	5	NP_002733	Q15139
626	PK093-2	PKCm (PKD)	S910	Protein-serine kinase C mu (Protein kinase D)	0, 0	318.894	47.3369	8.3276	0, 0	273.451	37.5458	8.08439	-14.2501	-1.19471	-1.30312	-0.108416	-0.432616	12	8	5	NP_002733	Q15139
627	NK140	PKCq	Pan-specific	Protein-serine kinase C theta	0, 0	3677.9	4.21645	11.8553	0, 0	1300.79	18.3078	10.3344	-64.6321	0.458808	-0.234061	-0.692868	-2.76479	12	9	5	NP_006248	Q04759
628	PK088	PKCq	T538	Protein-serine kinase C theta	0, 0	332.645	5.11449	8.38851	0, 0	189.241	1.689	7.55334	-43.1101	-1.16616	-1.55544	-0.389285	-1.55338	12	10	5	NP_006248	Q04759
629	PK089-1	PKCq	S676	Protein-serine kinase C theta	0, 0	2837.71	20.8567	11.4812	0, 0	1730.06	18.2561	10.7459	-39.0331	0.283436	-0.0385754	-0.322011	-1.28494	12	6	6	NP_006248	Q04759
630	PK090-1	PKCq	S695	Protein-serine kinase C theta	0, 0	9012.64	0.18862	13.1484	0, 0	4721.65	12.6437	12.1943	-47.6109	1.06489	0.649634	-0.415259	-1.65703	12	7	6	NP_006248	Q04759
631	NK141	PKCz	Pan-specific	Protein-serine kinase C zeta	0, 0	10753.8	9.17736	13.4032	0, 0	9253.76	36.805	13.1651	-13.949	1.18433	1.11087	-0.0734677	-0.293162	12	8	6	NP_002735	Q05513
632	PK091	PKCz/l	T410/T412	Protein-serine kinase C zeta/lambda	0, 0	210.028	18.2992	7.72511	0, 0	139.171	19.1864	7.10997	-33.7371	-1.47711	-1.7661	-0.288995	-1.15319	12	9	6	NP_002735	Q05513
633	NK143	PKG1	Pan-specific	Protein-serine kinase G1 (cGMP-dependent protein kinase)	0, 0	6165.71	9.71225	12.6007	0, 0	3489.44	19.268	11.758	-43.4057	0.808184	0.442337	-0.365847	-1.45986	12	10	6	NP_006249	Q13976
634	NK202	PKG1a	Pan-specific	cGMP-dependent protein kinase 1, alpha isozyme	0, 0	746.18	7.53823	9.55405	0, 0	447.911	5.95699	8.79632	-39.9728	-0.619847	-0.964862	-0.345015	-1.37673	12	6	7	NP_006249	Q13976
635	NK203	PKG1b	Pan-specific	cGMP-dependent protein kinase 1, beta isozyme	0, 0	889.645	11.1181	9.80775	0, 0	571.073	5.10747	9.14679	-35.8088	-0.500931	-0.798346	-0.297415	-1.18679	12	7	7	NP_006249.1	P14619
636	NN115	PKM2	Pan-specific	Pyruvate kinase, isozymes M1/M2	0, 0	959.142	0.0687422	9.91627	0, 0	572.931	9.81399	9.15147	-40.2663	-0.450068	-0.79612	-0.346052	-1.38087	12	8	7	NP_872270	P14618
637	NK144-1	PKR1	Pan-specific	Double-stranded RNA-dependent protein-serine kinase (EIF2AK2)	0, 0	9022.95	2.85341	13.1501	0, 0	8107.41	35.1862	12.9743	-10.1468	1.06567	1.02021	-0.0454534	-0.181375	12	9	7	NP_002750	P19525
638	PK132	PKR1	T446	Double-stranded RNA-dependent protein-serine kinase (EIF2AK2)	0, 0	5670.1	20.1618	12.4798	0, 0	3196.14	16.8915	11.6314	-43.6318	0.75152	0.382154	-0.369366	-1.4739	12	10	7	NP_002750	P19525
639	NN156	PLC R(PLCg2)	Pan-specific	1-phosphatidylinositol-4,5-bisphosphate phosphodiesterase gamma-2	0, 0	9519.1	9.64843	13.2273	0, 0	7313.45	13.5505	12.8256	-23.1708	1.10186	0.949566	-0.152298	-0.607722	12	6	8	NP_002652.2	P16885
640	PN144	PLCg1	Y783	1-phosphatidylinositol-4,5-bisphosphate phosphodiesterase gamma-1	0, 0	7826.36	1.90263	12.9448	0, 0	4623.9	3.62383	12.1641	-40.9188	0.969458	0.635295	-0.334163	-1.33343	12	7	8	NP_877963.1	P19174
641	PN165	PLCg1	Y771	1-phosphatidylinositol-4,5-bisphosphate phosphodiesterase gamma-1	0, 0	7701.83	0.712929	12.9217	0, 0	4684.01	5.31765	12.1828	-39.1831	0.958612	0.644149	-0.314463	-1.25482	12	8	8	NP_877963.1	P19174
642	PN143	PLC R(PLCg2)	Y753	1-phosphatidylinositol-4,5-bisphosphate phosphodiesterase gamma-2	0, 0	4681.54	1.87302	12.2034	0, 0	2503.36	5.85063	11.2789	-46.5271	0.62197	0.214687	-0.407283	-1.6252	12	9	8	NP_002652.2	P16885
643	NK145	Plk1	Pan-specific	Polo-like protein-serine kinase 1	0, 0	163.17	64.1468	7.3609	0, 0	88.793	54.7944	6.46163	-45.5825	-1.64782	-2.07415	-0.42633	-1.70121	12	10	8	NP_005021	P53350
644	PK117	Plk1	T210	Polo-like protein-serine kinase 1	0, 0	145.552	43.6429	7.19606	0, 0	97.7444	17.0642	6.6002	-32.8458	-1.72508	-2.00831	-0.283229	-1.13018	12	6	9	NP_005021	P53350
645	NK146	Plk2	Pan-specific	Polo-like protein kinase 2 (serum -inducible kinase (SNK))	0, 0	549.159	26.6998	9.11175	0, 0	640.146	18.9061	9.31151	16.5683	-0.827161	-0.720081	0.107081	0.42729	12	7	9	NP_006613	Q9NYY3
646	NK146-2	Plk2	Pan-specific	Polo-like protein kinase 2 (serum -inducible kinase (SNK))	0, 0	7552.47	6.58276	12.8934	0, 0	7109.61	1.11586	12.7848	-5.86367	0.945369	0.93019	-0.0151792	-0.0605705	12	8	9	NP_006613	Q9NYY3
647	NK147	Plk3	Pan-specific	Polo-like protein kinase 3 (cytokine- inducible kinase (CNK))	0, 0	549.968	51.779	9.11387	0, 0	670.84	37.8302	9.37908	21.9778	-0.826166	-0.687977	0.138189	0.551421	12	9	9	NP_004064	Q9H4B4
648	NP009	PP1/Ca	Pan-specific	Protein-serine phosphatase 1 - catalytic subunit - alpha isoform	0, 0	724.915	38.8137	9.51234	0, 0	497.593	21.7675	8.94808	-31.3585	-0.639399	-0.89276	-0.253361	-1.011	12	10	9	NP_002699	P62136
649	NP009-2	PP1/Ca	Pan-specific	Protein-serine phosphatase 1 - catalytic subunit - alpha isoform	0, 0	1065.05	13.9227	10.0674	0, 0	1157.92	19.1376	10.1666	8.71986	-0.379243	-0.313814	0.0654288	0.261084	12	6	10	NP_002699	P62136
650	PP001	PP1/Ca	T320	Protein-serine phosphatase 1 - catalytic subunit - alpha isoform	0, 0	254.191	4.78133	8.00043	0, 0	252.95	14.5146	7.97196	-0.487926	-1.34806	-1.35654	-0.00848504	-0.0338583	12	7	10	NP_002699	P62136
651	NP010	PP1/Cb	Pan-specific	Protein-serine phosphatase 1 - catalytic subunit - beta isoform	0, 0	658.472	18.8578	9.37365	0, 0	842.603	35.0284	9.70796	27.9634	-0.704405	-0.531714	0.172691	0.6891	12	8	10	NP_002700	P62140
652	NP010-2	PP1/Cb	Pan-specific	Protein-serine phosphatase 1 - catalytic subunit - beta isoform	0, 0	337.22	23.6561	8.40822	0, 0	225.645	16.5984	7.80716	-33.0869	-1.15692	-1.43484	-0.277922	-1.10901	12	9	10	NP_002700	P62140
653	NP011	PP1/Cg	Pan-specific	Protein-serine phosphatase 1 - catalytic subunit - gamma isoform	0, 0	1497.2	5.77036	10.5587	0, 0	1299.15	0.267496	10.3326	-13.2279	-0.148941	-0.234928	-0.0859863	-0.343116	12	10	10	NP_002701	P36873
654	NP033	PP2A B' (B56)	Pan-specific	Protein-serine phosphatase 2A - B regulatory subunit - B56 alpha isoform	0, 0	7598.57	24.2344	12.9022	0, 0	8683.73	13.7876	13.0734	14.2811	0.949485	1.06729	0.117801	0.470067	12	6	11	NP_001186685.1	Q15172
655	NP012	PP2A/Aa/b	Pan-specific	Protein-serine phosphatase 2A - A regulatory subunit - alpha and beta isoforms	0, 0	320.746	1.17648	8.33595	0, 0	984.521	77.7686	9.93253	206.948	-1.19079	-0.425015	0.765777	3.05572	12	7	11	NP_002707	P30153
656	NP035	PP2A/Bb	Pan-specific	Protein-serine phosphatase 2A - B regulatory subunit - beta isoform	0, 0	1434.88	8.64653	10.4974	0, 0	2493.51	34.9237	11.2732	73.7789	-0.177691	0.211986	0.389677	1.55495	12	8	11	NP_001120853.1	Q00005
657	NP032	PP2A/Bg2	Pan-specific	Protein-serine phosphatase 2A - B regulatory subunit - gamma isoform	0, 0	359.028	28.4197	8.49862	0, 0	462.749	63.1072	8.84334	28.8893	-1.11455	-0.942522	0.172023	0.686432	12	9	11	NP_001193923.1	Q9Y2T4
658	NP013-NP014	PP2A/Ca	Pan-specific	Protein-serine phosphatase 2A - catalytic subunit - alpha isoform	0, 0	2065.13	16.5496	11.0227	0, 0	1394.65	36.7949	10.4349	-32.4665	0.0685299	-0.186302	-0.254832	-1.01687	12	10	11	NP_002706	P67775
659	NP015	PP2B/Aa	Pan-specific	Protein-serine phosphatase 2B - catalytic subunit - alpha isoform	0, 3	946.787	232.891	9.89756	0, 3	1188.2	67.2495	10.2038	25.4979	-0.458835	-0.29612	0.162715	0.649289	13	6	1	NP_000935	Q08209
660	NP016-NP031	PP2Ca	Pan-specific	Protein-serine phosphatase 2C - catalytic subunit - alpha	3, 0	64.2333	78.0834	6.01592	3, 0	88.121	6.98003	6.45067	37.189	-2.27824	-2.07935	0.198881	0.793605	13	7	1	NP_066283	P35813
661	NP012-2	PP2A/Aa/b	Pan-specific	Protein-serine phosphatase 2A - A regulatory subunit - alpha and beta isoforms	0, 0	138.881	64.334	7.12838	0, 0	206.876	27.7341	7.68188	48.9591	-1.75681	-1.49437	0.262436	1.04721	13	8	1	NP_002707	P30153
662	NP018	PP2Cd	Pan-specific	Protein-serine phosphatase 2C - catalytic subunit - delta isoform	1, 0	1162.2	38.0657	10.1933	1, 0	1587.78	6.03301	10.622	36.6181	-0.320211	-0.097403	0.222808	0.889081	13	9	1	NP_110395	O15297
663	NP019	PP4/A’2	Pan-specific	Protein-serine phosphatase 4 - regulatory subunit (PPX/A'2)	3, 0	4577.78	8.02312	12.1711	3, 0	3573.65	18.1371	11.7924	-21.9347	0.606814	0.458684	-0.148129	-0.591089	13	10	1	NP_005125	Q8TF05
664	NP020	PP4C	Pan-specific	Protein-serine phosphatase X - catalytic subunit (PPX/C)	0, 0	168.529	22.6681	7.40752	0, 0	368.134	3.0645	8.51334	118.439	-1.62596	-1.09932	0.526649	2.10151	13	6	2	NP_002711	P60510
665	NP020-2	PP4C	Pan-specific	Protein-serine phosphatase X - catalytic subunit (PPX/C)	0, 0	1519.91	15.3856	10.5804	0, 0	1904.86	20.4819	10.8847	25.327	-0.138758	0.0274007	0.166159	0.663034	13	7	2	NP_002711	P60510
666	NP021	PP5C	Pan-specific	Protein-serine phosphatase 5 - catalytic subunit (PPT)	0, 0	1180.34	37.5045	10.2157	0, 0	2272.84	18.1668	11.1395	92.5579	-0.30974	0.148469	0.458209	1.82841	13	8	2	NP_006238	P53041
667	NP021-2	PP5C	Pan-specific	Protein-serine phosphatase 5 - catalytic subunit (PPT)	0, 0	1667.03	19.5998	10.7137	0, 0	3482.64	16.0245	11.7552	108.913	-0.0762826	0.441	0.517282	2.06414	13	9	2	NP_006238	P53041
668	NP022	PP6C	Pan-specific	Protein-serine phosphatase 6 - catalytic subunit (PPVC)	0, 0	439.243	16.2462	8.78954	0, 0	614.266	58.4375	9.25197	39.8464	-0.978185	-0.748369	0.229816	0.917047	13	10	2	NP_002712	O00743
669	PN062	PRAS40	T246	Proline-rich Akt substrate 40 kDa (Akt1S1)	0, 1	367.737	47.0762	8.5332	0, 1	749.527	17.5639	9.53909	103.821	-1.09834	-0.611951	0.486388	1.94086	13	6	3	NP_115751	Q96B36
670	NK148	PRK1 (PKN1)	Pan-specific	Protein kinase C-related protein-serine kinase 1	0, 0	3850.08	26.0783	11.9213	0, 0	6111.97	30.7217	12.5667	58.7494	0.489746	0.826548	0.336802	1.34396	13	7	3	NP_002732	Q16512
671	PK095-PK096	PRK1 (PKN1)	T774	Protein kinase C-related protein-serine kinase 1	0, 0	225.476	3.98757	7.8275	0, 0	403.033	23.8089	8.64401	78.748	-1.42911	-1.03723	0.391884	1.56375	13	8	3	NP_002732	Q16512
672	NK149	PRK2 (PKN2)	Pan-specific	Protein kinase C-related protein-serine kinase 2	0, 0	3216.02	41.502	11.6617	0, 0	3334.71	13.1549	11.6926	3.69059	0.368061	0.411247	0.0431858	0.172327	13	9	3	NP_006247	Q16513
673	NK149-2	PRK2 (PKN2)	Pan-specific	Protein kinase C-related protein-serine kinase 2	0, 0	2550.5	0.952078	11.3272	0, 0	5173.02	54.9764	12.326	102.824	0.211277	0.712216	0.500939	1.99892	13	10	3	NP_006247	Q16513
674	NK150	PRKAB1	Pan-specific	5'-AMP-activated protein kinase (AMPK), beta-1 regulatory subunit	0, 3	104.629	103.589	6.71981	0, 3	85.7766	28.8464	6.41177	-18.0187	-1.94831	-2.09784	-0.149532	-0.596685	13	6	4	NP_006244	Q9Y478
675	NK151	WNK4 (PRKWNK4)	Pan-specific	Putative protein-serine kinase WNK4	0, 0	337.919	6.15263	8.4112	0, 0	417.988	45.7914	8.69657	23.6947	-1.15552	-1.01226	0.143264	0.571674	13	7	4	NP_115763	Q96J92
676	PN104	Progesterone Receptor	S294	Progesterone receptor	0, 0	575.046	17.8486	9.1782	0, 0	697.767	13.9702	9.43586	21.3411	-0.796014	-0.661	0.135013	0.538751	13	8	4	NP_000917	P06401
677	NK152	PRP4K	Pan-specific	Protein-serine kinase PRP4 homolog	0, 0	104.221	14.8744	6.71416	0, 0	190.488	6.02622	7.56281	82.7737	-1.95095	-1.55094	0.400012	1.59619	13	9	4	NP_003904	Q13523
678	NN142	PSD-95	Pan-specific	Disks large homolog 4	0, 0	1629.11	18.1527	10.6805	0, 0	2200.61	18.8257	11.0929	35.0799	-0.0918396	0.12633	0.21817	0.870575	13	10	4	NP_001356.1	P78352
679	NK204	PSTAIRE	Pan-specific	PSTAIRE	0, 0	301.71	53.1853	8.24769	0, 0	504.426	4.00196	8.96775	67.189	-1.23216	-0.883411	0.348753	1.39165	13	6	5	NA	NA
680	NP023	PTEN	Pan-specific	Phosphatidylinositol-3,4,5-trisphosphate 3-phosphatase and protein phosphatase and tensin homolog deleted on chromosome 10	0, 0	7351.82	33.6888	12.8546	0, 0	10916	16.3402	13.4034	48.4805	0.927162	1.22411	0.296946	1.18492	13	7	5	NP_000305	P60484
681	NP023-2	PTEN	Pan-specific	Phosphatidylinositol-3,4,5-trisphosphate 3-phosphatase and protein phosphatase and tensin homolog deleted on chromosome 10	0, 0	35.2683	13.7841	5.15097	0, 0	34.1041	27.0702	5.08113	-3.30085	-2.68365	-2.73007	-0.046411	-0.185196	13	8	5	NP_000305	P60484
682	PP003	PTEN	S380+T382+S385	Phosphatidylinositol-3,4,5-trisphosphate 3-phosphatase and protein phosphatase and tensin homolog deleted on chromosome 10	0, 0	1671.49	34.5804	10.7176	0, 0	2345.13	0.98855	11.1847	40.3018	-0.0744763	0.169931	0.244407	0.975271	13	9	5	NP_000305	P60484
683	PP006	PTEN	S380+T382+T383	Phosphatidylinositol-3,4,5-trisphosphate 3-phosphatase and protein phosphatase and tensin homolog deleted on chromosome 10	0, 0	2313.48	25.0214	11.1865	0, 0	3281.97	23.9723	11.6696	41.8628	0.145322	0.40032	0.254998	1.01753	13	10	5	NP_000305	P60484
684	PP006-1	PTEN	S380+T382+T383	Phosphatidylinositol-3,4,5-trisphosphate 3-phosphatase and protein phosphatase and tensin homolog deleted on chromosome 10	0, 0	2665.06	4.658	11.3906	0, 0	2957.82	4.60178	11.5196	10.9848	0.240989	0.329036	0.0880472	0.351339	13	6	6	NP_000305	P60484
685	NP024	PTP1B	Pan-specific	Protein-tyrosine phosphatase 1B (PTPN1)	0, 0	1035.42	21.641	10.0267	0, 0	1235.18	17.7801	10.2598	19.2922	-0.398321	-0.26954	0.12878	0.513878	13	7	6	NP_002818	P18031
686	NP025	PTP1C	Pan-specific	Protein-tyrosine phosphatase 1C (SHP1, SHPTP1, PTPN6)	0, 0	1418.47	22.4516	10.4808	0, 0	1633.14	7.78126	10.6627	15.1336	-0.185465	-0.078095	0.10737	0.428444	13	8	6	NP_002822	P29350
687	NP026	PTP1D	Pan-specific	Protein-tyrosine phosphatase 1D (SHP2, SHPTP2, Syp, PTP2C, PTPN11)	0, 0	764.094	24.9838	9.58827	0, 0	1092.12	22.5267	10.0822	42.9299	-0.603805	-0.353918	0.249887	0.997138	13	9	6	NP_002825	Q06124
688	NP026-2	PTP1D	Pan-specific	Protein-tyrosine phosphatase 1D (SHP2, SHPTP2, Syp, PTP2C, PTPN11)	0, 0	5008.47	14.1323	12.3008	0, 0	5854.15	9.08425	12.5045	16.8849	0.667617	0.797005	0.129388	0.516304	13	10	6	NP_002825	Q06124
689	PP004	PTP1D	S580	Protein-tyrosine phosphatase 1D (SHP2, SHPTP2, Syp, PTP2C, PTPN11)	0, 0	1466.01	23.8568	10.5283	0, 0	1704.46	17.6212	10.7243	16.2649	-0.163175	-0.0487978	0.114377	0.456407	13	6	7	NP_002825	Q06124
690	NP036	PTPD1	Pan-specific	Protein-tyrosine phosphatase non-receptor type 21	0, 0	6063.92	11.6203	12.5767	0, 0	6133.05	4.15686	12.5716	1.13993	0.796928	0.828908	0.03198	0.127612	13	7	7	NP_008970.2	Q16825
691	NP027	PTP-PEST	Pan-specific	Protein tyrosine phosphatase, non-receptor type 12	0, 0	290.007	39.8093	8.19061	0, 0	386.738	21.3389	8.58447	33.3549	-1.25892	-1.06552	0.193395	0.771714	13	8	7	NP_001124480.1	Q05209
692	NK153	PyDK2 (PDHK2)	Pan-specific	Pyruvate dehydrogenase kinase isoform 2	0, 0	167.467	20.7425	7.3984	0, 0	213.39	1.07656	7.7266	27.4218	-1.63024	-1.47312	0.157119	0.62696	13	9	7	NP_002602	Q15119
693	NK154	Pyk2	Pan-specific	Protein-tyrosine kinase 2	0, 0	5319.76	5.35842	12.3878	0, 0	6833.44	12.1684	12.7276	28.4539	0.708391	0.903032	0.194641	0.776685	13	10	7	NP_004094	Q14289
694	PK097-3	Pyk2	Y579	Protein-tyrosine kinase 2	0, 0	678.125	33.72	9.41608	0, 0	772.719	4.26092	9.58305	13.9493	-0.684518	-0.591062	0.0934552	0.372919	13	6	8	NP_004094	Q14289
695	NN150	Rab5	Pan-specific	Ras-related protein Rab-5A	0, 1	42.8976	29.7242	5.43349	0, 1	59.822	65.2461	5.89186	39.4528	-2.55123	-2.34486	0.206366	0.823472	13	7	8	NP_004153.2.	P20339
696	NN092-1	Rac1	Pan-specific	Ras-related C3 botulinum toxin substrate 1	0, 0	996.251	6.86953	9.97103	0, 0	1581.17	11.3425	10.616	58.7118	-0.424398	-0.100264	0.324135	1.29341	13	8	8	NP_001782	P63000
697	PN063	Rac1	S71	Ras-related C3 botulinum toxin substrate 1	0, 0	1231.97	9.48423	10.2774	0, 0	1439.75	11.7881	10.4809	16.8655	-0.280789	-0.164489	0.1163	0.464079	13	9	8	NP_008839	P63000
698	PN064	Rad17	S656	Rad17 homolog	0, 0	783.396	29.4931	9.62427	0, 0	1113.39	19.0415	10.11	42.1239	-0.586935	-0.340693	0.246242	0.982591	13	10	8	NP_579921	O75943
699	NK155-2	Raf1	Pan-specific	Raf1 proto-oncogene-encoded protein-serine kinase	0, 0	366.123	27.6972	8.52685	0, 0	433.586	6.03797	8.74943	18.4263	-1.10131	-0.987143	0.11417	0.455579	13	6	9	NP_002871	P04049
700	NK155-3	Raf1	Pan-specific	Raf1 proto-oncogene-encoded protein-serine kinase	0, 0	8619.16	6.33392	13.084	0, 0	9381.21	1.06444	13.1848	8.84133	1.03471	1.12024	0.0855366	0.341321	13	7	9	NP_002871	P04049
701	NK155-4	Raf1	Pan-specific	Raf1 proto-oncogene-encoded protein-serine kinase	1, 0	6905.61	4.2378	12.7642	1, 0	7988.17	8.20546	12.9529	15.6765	0.88482	1.01006	0.125236	0.499735	13	8	9	NP_002871	P04049
702	PK098	Raf1	S259	Raf1 proto-oncogene-encoded protein-serine kinase	0, 0	220.593	20.8617	7.79591	0, 0	352.853	1.70757	8.45218	59.9565	-1.44392	-1.12838	0.315543	1.25913	13	9	9	NP_002871	P04049
703	NK205	RafA (Araf)	Pan-specific	A-Raf proto-oncogene serine/threonine-protein kinase	0, 0	3828.09	32.4384	11.9131	0, 0	4179.33	14.8766	12.0183	9.17514	0.485874	0.566002	0.0801279	0.319738	13	10	9	NP_001645.1	P10398
704	NK205-2	RafA (Araf)	Pan-specific	A-Raf proto-oncogene serine/threonine-protein kinase	3, 0	6144.69	22.8485	12.5958	3, 0	7991.59	8.77317	12.9535	30.0568	0.805875	1.01035	0.204474	0.815925	13	6	10	NP_001645.1	P10398
705	NK156	RafB (Braf)	Pan-specific	RafB proto-oncogene-encoded protein-serine kinase	3, 0	6863.03	18.9398	12.7553	3, 0	8182.54	12.4821	12.9876	19.2263	0.880638	1.02654	0.145898	0.582183	13	7	10	NP_004324	P15056
706	NK156-2	RafB (Braf)	Pan-specific	RafB proto-oncogene-encoded protein-serine kinase	0, 0	514.35	41.6684	9.01727	0, 0	488.282	12.3183	8.92082	-5.06814	-0.871444	-0.905708	-0.0342642	-0.136726	13	8	10	NP_004324	P15056
707	NN093	Rb	Pan-specific	Retinoblastoma-associated protein 1	0, 0	998.453	31.4392	9.97422	0, 0	1581.78	16.1871	10.6166	58.4235	-0.422906	-0.0999971	0.322909	1.28852	13	9	10	NP_000312	P06400
708	PN065	Rb	T356	Retinoblastoma-associated protein 1	0, 0	3619.96	36.3302	11.8324	0, 0	4853.21	11.9225	12.234	34.068	0.448071	0.668472	0.220402	0.87948	13	10	10	NP_000312	P06400
709	PN066	Rb	S612	Retinoblastoma-associated protein 1	0, 0	8430.41	1.34181	13.0521	0, 0	8582.91	11.0919	13.0565	1.80892	1.01973	1.05928	0.039547	0.157807	13	6	11	NP_000312	P06400
710	PN067	Rb	S780	Retinoblastoma-associated protein 1	0, 0	907.359	24.59	9.8362	0, 0	1063.41	24.1601	10.0437	17.1982	-0.487599	-0.372179	0.11542	0.460565	13	7	11	NP_000312	P06400
711	PN068	Rb	S807	Retinoblastoma-associated protein 1	0, 0	579.318	4.82173	9.18888	0, 0	560.056	15.0274	9.11868	-3.3248	-0.791009	-0.811699	-0.02069	-0.0825605	13	8	11	NP_000312	P06400
712	PN069	Rb	S807+S811	Retinoblastoma-associated protein 1	0, 0	93.6917	0.858704	6.56052	0, 0	141.699	16.5966	7.13593	51.2393	-2.02297	-1.75376	0.269209	1.07424	13	9	11	NP_000312	P06400
713	PN070	Rb	T821	Retinoblastoma-associated protein 1	0, 0	5365.9	22.6417	12.4003	0, 0	6733.5	5.68278	12.7064	25.4869	0.714231	0.892933	0.178702	0.713084	13	10	11	NP_000312	P06400
714	PN071	Rb	T826	Retinoblastoma-associated protein 1	0, 0	5300.71	10.6827	12.3826	0, 0	5150.68	11.7097	12.3198	-2.83047	0.705965	0.70925	0.00328414	0.0131049	14	6	1	NP_000312	P06400
715	PN113	Rb	S608	Retinoblastoma-associated protein 1	0, 0	209.654	8.23228	7.72253	0, 0	302.125	28.9803	8.22826	44.1065	-1.47831	-1.23477	0.243544	0.971828	14	7	1	NP_000312	P06400
716	PN131-1	Rb	S795	Retinoblastoma-associated protein 1	0, 0	2698.45	15.6945	11.4086	0, 0	2860.2	15.3302	11.4712	5.99439	0.249407	0.306033	0.0566257	0.225956	14	8	1	NP_000312	P06400
717	NN170	RelB	Pan-specific	Transcription factor RelB	0, 0	4647.37	15.0085	12.1929	0, 0	4720.65	7.83481	12.194	1.57673	0.617016	0.649489	0.0324729	0.129578	14	9	1	NP_006500.2	Q01201
718	PN151	RelB	S573	Transcription factor RelB	0, 0	7025.67	7.87328	12.7891	0, 0	7540.98	13.4131	12.8698	7.33462	0.896476	0.970566	0.0740903	0.295647	14	10	1	NP_006500.2	Q01201
719	NK157	RIP2/RICK	Pan-specific	Receptor-interacting serine/threonine-protein kinase 2 (RIPK2)	0, 0	1036.63	22.1902	10.0284	0, 0	1027.08	18.2125	9.99358	-0.921849	-0.397529	-0.396007	0.0015223	0.0060745	14	6	2	NP_003812	O43353
720	NK158	RIPK1	Pan-specific	Receptor-interacting protein-serine kinase 1	0, 0	1815.17	5.4485	10.8366	0, 0	2577.4	5.82377	11.321	41.9916	-0.0187099	0.234667	0.253377	1.01106	14	7	2	NP_003795	Q13546
721	NK159-1	ROKa (ROCK2)	Pan-specific	RhoA protein-serine kinase alpha	0, 0	1588.19	8.07016	10.6438	0, 0	1549.58	7.31483	10.5869	-2.43139	-0.109043	-0.114098	-0.00505536	-0.0201727	14	8	2	NP_004841	O75116
722	NK159-2	ROKa (ROCK2)	Pan-specific	RhoA protein-serine kinase alpha	3, 0	5508.66	23.9819	12.4382	3, 0	5532.59	22.7101	12.423	0.43447	0.731986	0.75828	0.0262937	0.104921	14	9	2	NP_004841	O75116
723	NK160	ROKb (ROCK1)	Pan-specific	RhoA protein-serine kinase beta	0, 0	1264.36	21.7183	10.3149	0, 0	1366.02	34.1249	10.405	8.03997	-0.26324	-0.200525	0.0627156	0.250258	14	10	2	NP_005397	Q13464
724	NK161	RONa	Pan-specific	Macrophage-stimulating protein receptor alpha chain	0, 0	1355.68	4.42227	10.4155	0, 0	1255.8	41.243	10.2836	-7.36717	-0.216086	-0.258189	-0.0421039	-0.168009	14	6	3	NP_002438	Q04912
725	NK162	ROR2	Pan-specific	ROR2 neurotrophic receptor-tyrosine kinase	0, 0	817.937	14.7096	9.68651	0, 0	641.98	11.0721	9.31564	-21.5122	-0.557759	-0.718119	-0.16036	-0.639894	14	7	3	NP_004551	Q01974
726	NK163	ROS	Pan-specific	Orosomucoid 1 receptor-tyrosine kinase	0, 0	707.182	37.6339	9.4766	0, 0	696.132	2.92462	9.43247	-1.56244	-0.656147	-0.662608	-0.00646183	-0.025785	14	8	3	NP_002935	P08922
727	NK164	RSK1	Pan-specific	Ribosomal S6 protein-serine kinase 1	0, 0	18194.8	1.97033	14.1619	0, 0	25391.4	5.45275	14.6213	39.5529	1.53994	1.80276	0.262823	1.04876	14	9	3	NP_002944	Q15418
728	NK164-2	RSK1	Pan-specific	Ribosomal S6 protein-serine kinase 1	0, 0	2605.7	0.61866	11.3581	0, 0	2108.75	16.6272	11.0314	-19.0718	0.225757	0.0971039	-0.128654	-0.513373	14	10	3	NP_002944	Q15418
729	PK157	RSK1	S363	Ribosomal S6 protein-serine kinase 1	0, 0	4142.53	4.20664	12.027	0, 0	4430.65	14.7899	12.1026	6.95534	0.539254	0.606031	0.0667772	0.266464	14	6	4	NP_002944	Q15418
730	PK158	RSK1	T348	Ribosomal S6 protein-serine kinase 1	0, 0	6538.15	6.9032	12.6853	0, 0	4783.2	46.7622	12.213	-26.8416	0.847845	0.658513	-0.189332	-0.755501	14	7	4	NP_002944	Q15418
731	PK099	RSK1/2	S221/S227	Ribosomal S6 protein-serine kinase 1/2	0, 0	5290.58	2.31828	12.3799	0, 0	5142.06	0.996596	12.3174	-2.80724	0.704672	0.708102	0.00343032	0.0136882	14	8	4	NP_002944	Q15418
732	PK100	RSK1/2	S363/S369	Ribosomal S6 protein-serine kinase 1/2	0, 0	2622.41	32.7081	11.3673	0, 0	2542.73	0.891164	11.3014	-3.03812	0.230078	0.225386	-0.00469225	-0.0187237	14	9	4	NP_002944	Q15418
733	PK100-2	RSK1/2	S363/S369	Ribosomal S6 protein-serine kinase 1/2	0, 0	2892.61	10.9957	11.5088	0, 0	3019.39	23.1832	11.5493	4.38303	0.296392	0.34316	0.0467677	0.18662	14	10	4	NP_002944	Q15418
734	PK101-1	RSK1/2	S380/S386	Ribosomal S6 protein-serine kinase 1/2	3, 0	83.7485	1.40845	6.39866	3, 0	73.4531	5.55793	6.18801	-12.2932	-2.09884	-2.20415	-0.105316	-0.420247	14	6	5	NP_002944	Q15418
735	PK101-2	RSK1/2	S380/S386	Ribosomal S6 protein-serine kinase 1/2	0, 0	3891.57	3.77719	11.9368	0, 0	3682.63	8.91298	11.8358	-5.36917	0.496995	0.479274	-0.0177215	-0.070715	14	7	5	NP_002944	Q15418
736	PK102	RSK1/2/3	T573/T577/T570	Ribosomal S6 protein-serine kinase 1/2/3	0, 0	322.598	14.8622	8.34426	0, 0	374.947	14.8198	8.53979	16.2273	-1.1869	-1.08675	0.100151	0.399639	14	8	5	NP_002944	Q15418
737	PK103	RSK1/3	T359+S363/T356+S360	Ribosomal S6 protein-serine kinase 1/3	0, 0	494.476	1.07976	8.96042	0, 0	381.532	2.33833	8.56491	-22.8413	-0.89809	-1.07481	-0.176723	-0.705186	14	9	5	NP_002944	Q15418
738	NK165	RSK2	Pan-specific	Ribosomal S6 protein-serine kinase 2	0, 0	465.356	24.5176	8.87286	0, 0	332.623	18.9002	8.367	-28.523	-0.939133	-1.16885	-0.229715	-0.916645	14	10	5	NP_004577	P51812
739	NK167	RYK	Pan-specific	RYK tyrosine-protein kinase	0, 0	730.108	60.3724	9.52263	0, 0	742.801	11.0356	9.52608	1.73853	-0.634572	-0.61813	0.0164426	0.0656119	14	6	6	NP_001005861.1	P34925
740	PN073	S6	S235	40S ribosomal protein S6	0, 0	9848.14	2.69552	13.2763	0, 0	9009.43	1.17756	13.1265	-8.51642	1.12484	1.09252	-0.0323179	-0.12896	14	7	6	NP_001001	P62753
741	PK156	S6K	S424	p70 ribosomal protein-serine S6 kinase	0, 0	7692.51	2.49981	12.9199	0, 0	7048.05	4.23879	12.7723	-8.37769	0.957793	0.924229	-0.0335644	-0.133934	14	8	6	NP_003152	P23443
742	PK166	S6K	S411	p70 ribosomal protein-serine S6 kinase	0, 0	6283.61	4.52592	12.628	0, 0	5704.09	4.70835	12.467	-9.22275	0.820993	0.779205	-0.0417874	-0.166746	14	9	6	NP_003152	P23443
743	NK223	S6Kb1	Pan-specific	Ribosomal protein-serine S6 kinase beta 1	0, 0	12652.5	18.4688	13.6378	0, 0	15463.5	8.39797	13.9058	22.2169	1.29428	1.46282	0.168538	0.672524	14	10	6	NP_003152	P23443
744	NK223-1	S6Kb1	Pan-specific	Ribosomal protein-serine S6 kinase beta 1	0, 3	50.5151	19.6754	5.66931	0, 3	50.1996	2.22672	5.63886	-0.62466	-2.4407	-2.46507	-0.0243745	-0.0972629	14	6	7	NP_003152	P23443
745	NK223-2	S6Kb1	Pan-specific	Ribosomal protein-serine S6 kinase beta 1	0, 0	1908.21	3.84619	10.9087	0, 0	1508.06	7.63242	10.5477	-20.9701	0.0150909	-0.132715	-0.147806	-0.589798	14	7	7	NP_003152	P23443
746	PK145	S6Kb1	T252	Ribosomal protein serine S6 kinase beta 1	0, 0	6914.94	4.94668	12.7662	0, 0	5402.5	4.23938	12.3887	-21.8721	0.885734	0.74197	-0.143764	-0.573669	14	8	7	NP_003152	P23443
747	PK146	S6Kb1	T444+S447	Ribosomal protein serine S6 kinase beta 1	0, 0	3021.2	1.15	11.5716	0, 0	2319.56	0.107484	11.1689	-23.2237	0.325805	0.162418	-0.163386	-0.65197	14	9	7	NP_003152	P23443
748	PK147	S6Kb1	T412	Ribosomal protein serine S6 kinase beta 1	0, 0	654.633	13.9134	9.36521	0, 0	512.097	21.8506	8.98953	-21.7735	-0.70836	-0.873066	-0.164706	-0.657235	14	10	7	NP_003152	P23443
749	NK222	S6Kb2	Pan-specific	Ribosomal protein-serine S6 kinase beta 2	0, 0	3554.92	9.4818	11.8063	0, 0	2646.36	2.48809	11.359	-25.5578	0.435811	0.252767	-0.183044	-0.73041	14	6	8	NP_003943	Q9UBS0
750	NN133	SG2NA	Pan-specific	Striatin-3	0, 0	9171.81	5.78148	13.1737	0, 0	9519.54	13.7303	13.2059	3.79124	1.07673	1.13028	0.0535452	0.213664	14	7	8	NP_001077362.1	Q13033
751	PN074	Shc1	Y349+Y350	SH2 domain-containing transforming protein 1	0, 0	8921.93	5.30549	13.1338	0, 0	8766.85	6.21557	13.0871	-1.73814	1.05805	1.07382	0.0157633	0.0629009	14	8	8	NP_003020	P29353
752	PN161	Shc1	Y349	SH2 domain-containing transforming protein 1	0, 0	3743.32	1.2187	11.8808	0, 0	3006.19	9.78632	11.543	-19.6919	0.470732	0.340157	-0.130575	-0.521041	14	9	8	NP_003020	P29353
753	NN095	Smac/DIABLO	Pan-specific	Second mitochondria-derived activator of caspase	0, 0	6277.84	8.22976	12.6267	0, 0	4883.49	3.01942	12.2429	-22.2107	0.820371	0.672736	-0.147635	-0.589117	14	10	8	NP_620308	Q9NR28
754	PN183	Smad1	S465	Mothers against decapentaplegic homolog 1	0, 0	7486.74	17.2574	12.8808	0, 0	6074.52	0.262929	12.5578	-18.8629	0.939458	0.822335	-0.117123	-0.467363	14	6	9	NP_005891	Q15797
755	PN075	Smad1/5/8	S463+S465/S463+S465/S465+S467	Mothers against decapentaplegic homologs 1/5/8	0, 1	314.279	7.43966	8.30657	0, 1	291.535	36.3777	8.17678	-7.23688	-1.20456	-1.25923	-0.0546625	-0.218123	14	7	9	NP_005891	Q15797
756	PN184	Smad2	S467	Mothers against decapentaplegic homolog 2	0, 0	8163.04	3.57379	13.0056	0, 0	7052.32	6.52716	12.7731	-13.6067	0.99794	0.924643	-0.0732968	-0.29248	14	8	9	NP_005891	Q15796
757	PN185	Smad2	T200	Mothers against decapentaplegic homolog 2	0, 0	4166.3	1.01402	12.0352	0, 0	3641.04	2.10721	11.8194	-12.6072	0.543124	0.47149	-0.0716339	-0.285844	14	9	9	NP_005891	Q15796
758	NN096	Smad2/3	Pan-specific	SMA- and mothers against decapentaplegic homolog 2/3	0, 0	1909.5	12.5884	10.9096	0, 0	1655.02	7.81609	10.6819	-13.327	0.0155477	-0.0689719	-0.0845196	-0.337263	14	10	9	NP_005892	Q15796
759	PN125	SMC1	S957	Structural maintenance of chromosomes protein 1A	0, 0	3007.58	12.4871	11.5651	0, 0	2513.36	14.6921	11.2847	-16.4324	0.32275	0.217422	-0.105328	-0.420295	14	6	10	NP_006297.2.	Q14683
760	PN177	SNCA	Y136	Alpha-synuclein	0, 0	2510.81	24.5589	11.3046	0, 0	1794.54	19.1932	10.7986	-28.5277	0.200672	-0.0134957	-0.214168	-0.854605	14	7	10	NP_000336.1	P37840
761	PN197	SNCA	S129	Alpha-synuclein	0, 0	1223.6	12.7066	10.2676	0, 0	943.742	4.18645	9.8715	-22.8716	-0.285401	-0.454011	-0.168611	-0.672816	14	8	10	NP_000336.1	P37840
762	NN145	SOCS2	Pan-specific	Suppressor of cytokine signaling 2	0, 0	14080.2	2.38725	13.792	0, 0	15186.8	0.576684	13.8798	7.85918	1.36658	1.45045	0.0838631	0.334643	14	9	10	NP_003868.1.	O14508
763	NN097	SOCS4	Pan-specific	Suppressor of cytokine signalling 4 (SOCS7)	0, 0	8303.28	11.8419	13.0301	0, 0	7229.62	17.4584	12.809	-12.9306	1.00946	0.941663	-0.0677956	-0.270528	14	10	10	NP_543143	Q8WXH5
764	NN098	SOD (Cu/Zn)	Pan-specific	Superoxide dismutase 1	0, 0	5982.2	6.4188	12.5571	0, 0	4926.1	1.79444	12.2555	-17.6541	0.787752	0.678691	-0.109062	-0.435195	14	6	11	NP_000445	P00441
765	NN068	SOD (Mn)	Pan-specific	Superoxide dismutase [Mn]	0, 0	4212.47	23.8928	12.0511	0, 0	3094.46	6.37627	11.5847	-26.5405	0.550576	0.359993	-0.190583	-0.760493	14	7	11	NP_000627	P04179
766	NN068-1	SOD (Mn)	Pan-specific	Superoxide dismutase [Mn]	0, 0	9476.67	2.83564	13.2208	0, 0	9859.42	2.07811	13.2565	4.03888	1.09884	1.15432	0.0554812	0.22139	14	8	11	NP_000627	P04179
767	NN099	SODD	Pan-specific	Silencer of death domains (Bcl2 associated athanogene 4 (BAG4))	0, 0	7690.64	0.251409	12.9196	0, 0	6971.65	1.15111	12.7565	-9.34889	0.957629	0.916757	-0.0408714	-0.163091	14	9	11	NP_004865	O95429
768	PN077	SOX9	S181	SRY (sex determining region Y)-box 9 (campomelic dysplasia, autosomal sex-reversal)	0, 0	11976.1	21.8006	13.5585	0, 0	11311.9	16.387	13.4548	-5.54566	1.25713	1.24853	-0.00860274	-0.034328	14	10	11	NP_000337	P48436
769	NN100	SPHK1	Pan-specific	Sphingosine kinase 1	3, 0	1373.26	0.338423	10.4341	3, 0	1149.78	19.9296	10.1564	-16.2732	-0.207373	-0.318648	-0.111275	-0.444026	15	6	1	NP_892010	Q9NYA1
770	NN101	SPHK2	Pan-specific	Sphingosine kinase 2	0, 0	1043.77	97.5742	10.0383	0, 0	1526.54	56.4352	10.5653	46.2523	-0.392888	-0.124364	0.268524	1.07151	15	7	1	NP_064511	Q9NRA0
771	NK172	Src	Pan-specific	Src proto-oncogene-encoded protein-tyrosine kinase	0, 0	356.024	31.7933	8.4865	0, 0	486.736	33.8547	8.91625	36.7144	-1.12023	-0.907881	0.212347	0.847338	15	8	1	NP_005408	P12931
772	NK172-2	Src	Pan-specific	Src proto-oncogene-encoded protein-tyrosine kinase	0, 0	1157.74	14.4624	10.1878	0, 0	944.667	71.8184	9.87291	-18.4045	-0.322811	-0.45334	-0.130529	-0.520857	15	9	1	NP_005408	P12931
773	NK172-3	Src	Pan-specific	Src proto-oncogene-encoded protein-tyrosine kinase	0, 0	5442.69	2.62773	12.4208	0, 0	7333.99	27.4967	12.8296	34.7493	0.72384	0.951489	0.227649	0.908399	15	10	1	NP_005408	P12931
774	NK172-4	Src	Pan-specific	Src proto-oncogene-encoded protein-tyrosine kinase	0, 0	657.318	41.2328	9.37111	0, 0	1656.01	1.66694	10.6827	151.934	-0.705592	-0.0685652	0.637027	2.54196	15	6	2	NP_005408	P12931
775	PK107	Src	Y419	Src proto-oncogene-encoded protein-tyrosine kinase	0, 0	791.853	87.2012	9.63976	0, 0	929.06	48.6766	9.84888	17.3273	-0.579674	-0.464759	0.114915	0.458551	15	7	2	NP_005408	P12931
776	PK108	Src	Y530	Src proto-oncogene-encoded protein-tyrosine kinase	0, 0	3756.77	25.1321	11.8859	0, 0	3156.77	15.1329	11.6135	-15.9712	0.473156	0.373658	-0.0994976	-0.39703	15	8	2	NP_005408	P12931
777	NN102-NN124	STAT1a	Pan-specific	Signal transducer and activator of transcription 1 alpha	0, 0	5989.75	9.41048	12.5589	0, 0	6937.4	9.00051	12.7494	15.8212	0.788605	0.913382	0.124777	0.497903	15	9	2	NP_009330	P42224
778	NN102-NN124-2	STAT1a	Pan-specific	Signal transducer and activator of transcription 1 alpha	0, 0	32.9683	13.273	5.05368	0, 0	29.1302	13.7187	4.8537	-11.6419	-2.72926	-2.83812	-0.108869	-0.434424	15	10	2	NP_009330	P42224
779	NN139	STAT1a	Pan-specific	Signal transducer and activator of transcription 1 alpha	0, 0	892.237	26.4606	9.81195	0, 0	1082.4	52.9873	10.0693	21.3133	-0.498964	-0.360044	0.13892	0.55434	15	6	3	NP_009330	P42224
780	PN078-PN135	STAT1a	S727	Signal transducer and activator of transcription 1 alpha	0, 0	1981.9	14.7351	10.9633	0, 0	2022.15	6.09039	10.9709	2.03045	0.0407139	0.0683581	0.0276443	0.11031	15	7	3	NP_009330	P42224
781	PN079-PN136-1	STAT1a	Y701	Signal transducer and activator of transcription 1 alpha	0, 0	54.9006	99.8536	5.78942	0, 0	36.2188	12.571	5.16792	-34.0284	-2.3844	-2.68883	-0.304427	-1.21477	15	8	3	NP_009330	P42224
782	NN103	STAT2	Pan-specific	Signal transducer and activator of transcription 2	0, 0	5907.9	5.36834	12.5391	0, 0	7286.51	1.25339	12.8203	23.335	0.779301	0.947037	0.167735	0.669324	15	9	3	NP_005410	P52630
783	PN080	STAT2	Y690	Signal transducer and activator of transcription 2	0, 0	2043.38	7.44833	11.0074	0, 0	1429.99	24.9924	10.471	-30.0181	0.0613696	-0.169149	-0.230519	-0.919851	15	10	3	NP_005410	P52630
784	NN104	STAT3	Pan-specific	Signal transducer and activator of transcription 3 (acute phase response factor)	0, 0	3773.59	11.8397	11.8924	0, 0	4848.86	35.4547	12.2327	28.4947	0.476177	0.667858	0.191682	0.764877	15	6	4	NP_003141	P40763
785	NN104-2	STAT3	Pan-specific	Signal transducer and activator of transcription 3 (acute phase response factor)	0, 0	122.021	25.5169	6.94166	0, 0	139.682	2.12228	7.11525	14.4731	-1.84432	-1.76359	0.0807332	0.322154	15	7	4	NP_003141	P40763
786	PN081-1	STAT3	S727	Signal transducer and activator of transcription 3	0, 0	1128.25	10.8	10.1505	0, 0	1136.3	26.2547	10.1394	0.714235	-0.340264	-0.326731	0.0135324	0.0539991	15	8	4	NP_003141	P40763
787	PN082	STAT3	Y705	Signal transducer and activator of transcription 3	0, 0	244.821	23.4121	7.94625	0, 0	144.122	58.311	7.1604	-41.1319	-1.37345	-1.74214	-0.368689	-1.4712	15	9	4	NP_003141	P40763
788	PN082-1	STAT3	Y705	Signal transducer and activator of transcription 3	0, 0	5313.61	29.4327	12.3861	0, 0	4468.76	11.47	12.1149	-15.8998	0.707609	0.611901	-0.0957082	-0.38191	15	10	4	NP_003141	P40763
789	NN117	STAT4	Pan-specific	Signal transducer and activator of transcription 4 (acute phase response factor)	3, 3	3531.41	25.4478	11.7967	3, 3	4922.39	9.51034	12.2544	39.3885	0.431325	0.678174	0.24685	0.985017	15	6	5	NP_003142	Q14765
790	NN105	STAT5A	Pan-specific	Signal transducer and activator of transcription 5A	0, 1	4793.85	25.5457	12.2376	0, 1	6892.84	19.0588	12.7401	43.7851	0.638	0.908964	0.270964	1.08124	15	7	5	NP_003143	P42229
791	PN083	STAT5A	Y694	Signal transducer and activator of transcription 5A	0, 0	265.914	8.68084	8.06548	0, 0	189.506	18.7599	7.55536	-28.7338	-1.31757	-1.55448	-0.236916	-0.94538	15	8	5	NP_003143	P42229
792	PN083-1	STAT5A	Y694	Signal transducer and activator of transcription 5A	0, 0	1924.68	8.77541	10.9211	0, 0	2145.03	58.7825	11.056	11.4486	0.0209016	0.108796	0.0878946	0.35073	15	9	5	NP_003143	P42229
793	PN119	STAT5A	S780	Signal transducer and activator of transcription 5A	0, 0	3250.38	55.5759	11.6771	0, 0	2765.69	11.9715	11.4227	-14.9116	0.375248	0.283001	-0.0922471	-0.368098	15	10	5	NP_003143	P42229
794	NN106	STAT5B	Pan-specific	Signal transducer and activator of transcription 5B	0, 0	5347.38	29.9072	12.3953	0, 0	5875.47	7.65306	12.5097	9.87562	0.711894	0.799497	0.0876037	0.34957	15	6	6	NP_036580	P51692
795	NN107	STAT6	Pan-specific	Signal transducer and activator of transcription 6	0, 0	5701.9	2.04847	12.4879	0, 0	6514.12	5.52338	12.6586	14.2447	0.755302	0.870228	0.114926	0.458596	15	7	6	NP_003144	P42226
796	NN108	STI1	Pan-specific	Stress induced phosphoprotein 1 (Hsc70/Hsp90 organizing protein (Hop))	0, 0	1764.25	2.72098	10.7955	0, 0	1270.68	30.6088	10.3006	-27.9761	-0.0379522	-0.250115	-0.212163	-0.846604	15	8	6	NP_006810	P31948
797	NK173	STK33	Pan-specific	FLJ35932 protein-serine kinase	1, 0	420.883	74.7779	8.72794	1, 0	273.877	62.4281	8.08664	-34.9282	-1.00706	-1.30206	-0.294999	-1.17715	15	9	6	NP_112168	Q8NEF5
798	NN134	Striatin	Pan-specific	Striatin	0, 0	7069.99	7.51263	12.7982	0, 0	7884.41	14.766	12.934	11.5193	0.900729	1.00109	0.100365	0.400492	15	10	6	NP_003153.2.	O43815
799	NK174	Syk	Pan-specific	Spleen protein-tyrosine kinase	0, 0	11883.6	21.0131	13.5474	0, 0	11898.7	13.0632	13.5278	0.126873	1.25189	1.28319	0.0313032	0.124911	15	6	7	NP_003168	P43405
800	PK159	Syk	Y323	Spleen protein-tyrosine kinase	0, 0	4692.19	27.3351	12.2067	0, 0	4049.52	24.7807	11.9728	-13.6966	0.623507	0.544374	-0.0791324	-0.315766	15	7	7	NP_003168	P43405
801	NN171	Synapsin 1	Pan-specific	Synapsin 1 isoform Ia	0, 0	5573.39	23.3794	12.455	0, 0	3596.56	1.69652	11.8017	-35.4692	0.739887	0.463063	-0.276824	-1.10463	15	8	7	NP_008881	P17600
802	PN084	Synapsin 1	S9	Synapsin 1 isoform Ia	0, 0	223.406	94.3937	7.81419	0, 0	113.701	14.6025	6.81835	-49.1057	-1.43535	-1.90466	-0.469306	-1.8727	15	9	7	NP_008881	P17600
803	NK175-2	TAK1	Pan-specific	TGF-beta-activated protein-serine kinase 1	0, 0	448.993	53.9427	8.82122	0, 0	255.557	5.95165	7.98675	-43.0822	-0.963339	-1.34951	-0.386174	-1.54097	15	10	7	NP_663306	O43318
804	NK175-3	TAK1	Pan-specific	TGF-beta-activated protein-serine kinase 1	0, 0	2132.03	47.3362	11.0687	0, 0	1534.49	43.0986	10.5728	-28.0266	0.0900885	-0.120803	-0.210892	-0.841533	15	6	8	NP_663306	O43318
805	NK175-4	TAK1	Pan-specific	TGF-beta-activated protein-serine kinase 1	0, 0	340.73	4.0233	8.42315	0, 0	256.358	106.813	7.99127	-24.7623	-1.14992	-1.34737	-0.19745	-0.787895	15	7	8	NP_663306	O43318
806	NK175-5	TAK1	Pan-specific	TGF-beta-activated protein-serine kinase 1	0, 0	5707.84	5.64128	12.4894	0, 0	6516.91	14.4891	12.6592	14.1747	0.756005	0.870521	0.114516	0.45696	15	8	8	NP_663306	O43318
807	PN085	Tau	S516	Microtubule-associated protein tau	0, 0	4884.78	8.90823	12.2647	0, 0	3734.85	26.651	11.8561	-23.5411	0.650708	0.488926	-0.161781	-0.645565	15	9	8	NP_005901	P10636
808	PN086	Tau	S516+S519	Microtubule-associated protein tau	0, 0	3611.39	1.02371	11.829	0, 0	2636	7.87794	11.3534	-27.0087	0.446468	0.250079	-0.19639	-0.783665	15	10	8	NP_005901	P10636
809	PN090	Tau	S713	Microtubule-associated protein tau	0, 0	559.244	37.4685	9.138	0, 0	724.088	7.65599	9.48927	29.4763	-0.814857	-0.63562	0.179237	0.715219	15	6	9	NP_005901	P10636
810	PN090-2	Tau	S713	Microtubule-associated protein tau	0, 0	4784.28	12.1235	12.2348	0, 0	3399.59	54.414	11.7204	-28.9425	0.636649	0.424455	-0.212194	-0.846729	15	7	9	NP_005901	P10636
811	PN091	Tau	S717	Microtubule-associated protein tau	0, 0	4231.77	23.0096	12.0577	0, 0	2891.96	34.1331	11.4871	-31.6606	0.553667	0.313603	-0.240064	-0.957942	15	8	9	NP_005901	P10636
812	PN092	Tau	S721	Microtubule-associated protein tau	0, 0	2490.93	9.97647	11.2931	0, 0	2151.5	2.25649	11.0604	-13.6264	0.195295	0.110862	-0.0844327	-0.336916	15	9	9	NP_005901	P10636
813	PN106	Tau	S519	Microtubule-associated protein tau	0, 0	285.095	18.8138	8.16597	0, 0	231.728	36.3225	7.84554	-18.7192	-1.27047	-1.41661	-0.146141	-0.583154	15	10	9	NP_005901	P10636
814	PN107	Tau	S739	Microtubule-associated protein tau	0, 0	3469.81	14.4079	11.7713	0, 0	2662.25	0.944697	11.3677	-23.274	0.419424	0.25687	-0.162555	-0.64865	15	6	10	NP_005901	P10636
815	PN121	Tau	T522	Microtubule-associated protein tau	0, 0	4224.54	19.7609	12.0552	0, 0	2252.44	41.9967	11.1265	-46.682	0.55251	0.142288	-0.410222	-1.63693	15	7	10	NP_005901	P10636
816	PN122	Tau	T548	Microtubule-associated protein tau	0, 0	6435.96	51.8367	12.6626	0, 0	4842.03	10.8301	12.2307	-24.766	0.837193	0.666892	-0.1703	-0.679558	15	8	10	NP_005901	P10636
817	NK220-1	TBK1	Pan-specific	Serine/threonine-protein kinase TBK1	0, 0	6450.14	18.6077	12.6658	0, 0	5776.14	34.5837	12.4851	-10.4493	0.83868	0.78781	-0.0508701	-0.20299	15	9	10	NP_037386	Q9UHD2
818	NK220-2	TBK1	Pan-specific	Serine/threonine-protein kinase TBK1	0, 0	7872.35	20.7638	12.9532	0, 0	9409.44	17.0633	13.1891	19.5251	0.97342	1.1223	0.148882	0.594093	15	10	10	NP_037386	Q9UHD2
819	NK176	TEK (TIE2)	Pan-specific	Angiopoietin-1 receptor-tyrosine kinase	0, 0	509.456	26.2752	9.00348	0, 0	436.155	59.9827	8.75795	-14.3881	-0.877908	-0.983094	-0.105186	-0.419728	15	6	11	NP_444515	Q02763
820	NK177	Tlk1	Pan-specific	Tousled-like protein-serine kinase 1	3, 0	313.477	30.1469	8.30288	3, 0	450.257	38.7281	8.80386	43.6333	-1.20629	-0.961282	0.24501	0.977678	15	7	11	NP_036422	Q9UKI8
821	NP034	TPIPb	Pan-specific	Phosphatidylinositol-3,4,5-trisphosphate 3-phosphatase TPTE2	0, 0	375.929	35.3959	8.56498	0, 0	169.565	29.3725	7.39495	-54.8943	-1.08344	-1.6307	-0.547256	-2.18375	15	8	11	NP_001135440.1	Q6XPS3
822	NN110	TRADD	Pan-specific	Tumor necrosis factor receptor type 1 associated DEATH domain protein	0, 0	2020	43.7402	10.9908	0, 0	1164.09	17.034	10.1742	-42.3716	0.053587	-0.31017	-0.363757	-1.45152	15	9	11	NP_003789	Q15628
823	NN111	Trail	Pan-specific	Tumor necrosis factor-related apoptosis-inducing ligand	0, 0	9169.55	0.173843	13.1733	0, 0	10375	11.8895	13.3301	13.146	1.07657	1.18926	0.112697	0.449702	15	10	11	NP_003801	P50591
824	NK178	TrkA	Pan-specific	Nerve growth factor (NGF) receptor-tyrosine kinase	0, 0	585.638	6.32688	9.20453	0, 0	304.141	13.776	8.23785	-48.0667	-0.783671	-1.23021	-0.446538	-1.78184	16	6	1	NP_002520	P04629
825	NK179	TrkB	Pan-specific	BNDF/NT3/4/5 receptor- tyrosine kinase	0, 0	2856.47	5.29147	11.4907	0, 0	1693.24	4.4796	10.7148	-40.7227	0.28789	-0.0533243	-0.341214	-1.36157	16	7	1	NP_006171	Q16620
826	PK160	TrkB	Y706	BNDF/NT3/4/5 receptor- tyrosine kinase	0, 0	5406.4	8.5099	12.4111	0, 0	2099.32	35.8574	11.025	-61.1697	0.719315	0.094032	-0.625283	-2.4951	16	8	1	NP_006171	Q16620
827	NK180	TTK	Pan-specific	Dual specificity protein kinase	0, 0	548.394	100.391	9.10974	0, 0	340.382	47.9331	8.40026	-37.9311	-0.828104	-1.15304	-0.324937	-1.29661	16	9	1	AAA61239.1	P33981
828	NK181	Tyk2	Pan-specific	Protein-tyrosine kinase 2 (Jak-related)	0, 0	6992.08	1.17787	12.7822	0, 0	6552.1	7.62339	12.667	-6.29255	0.893235	0.874213	-0.0190225	-0.0759065	16	6	2	NP_003322	P29597
829	NK181-2	Tyk2	Pan-specific	Protein-tyrosine kinase 2 (Jak-related)	0, 0	9532.29	7.59513	13.2293	0, 0	7949.34	2.27344	12.9459	-16.6062	1.1028	1.00672	-0.0960837	-0.383408	16	7	2	NP_003322	P29597
830	NK183-1	Tyro10 (DDR2)	Pan-specific	Neurotrophic receptor-tyrosine kinase of discoidin domain receptor family, member 2 precursor	0, 0	749.382	19.1941	9.56023	0, 0	473.38	4.5088	8.87611	-36.8306	-0.616952	-0.926953	-0.310001	-1.23702	16	8	2	NP_006173	Q16832
831	NK183-2	Tyro10 (DDR2)	Pan-specific	Neurotrophic receptor-tyrosine kinase of discoidin domain receptor family, member 2 precursor	0, 0	2184.08	10.2579	11.1035	0, 0	1207.12	11.4686	10.2266	-44.7309	0.106399	-0.28529	-0.391688	-1.56298	16	9	2	NP_006173	Q16832
832	PN093-1	Tyrosine Hydroxylase	S70	Tyrosine hydroxylase isoform a	0, 0	1093.47	0.872356	10.1054	0, 0	405.178	1.23508	8.65167	-62.9456	-0.361435	-1.03359	-0.672158	-2.68215	16	6	3	NP_954986	P07101
833	PN109	Tyrosine Hydroxylase	S18	Tyrosine hydroxylase isoform a	0, 0	1190.4	3.15808	10.2279	0, 0	587.135	2.88181	9.1868	-50.6774	-0.304003	-0.779333	-0.47533	-1.89674	16	7	3	NP_954986	P07101
834	NN176	VEGF-C	Pan-specific	Vascular endothelial growth factor C	0, 0	10678.3	1.42343	13.3931	0, 0	5348.84	4.87143	12.3743	-49.9093	1.17957	0.735127	-0.444444	-1.77349	16	8	3	NP_005420.1	P49767
835	PK161	VEGFR2 (KDR)	Y1059	Vascular endothelial growth factor receptor-tyrosine kinase 2 (KDR)	0, 0	11619.1	15.5307	13.5149	0, 0	5592.64	2.18856	12.4386	-51.8668	1.23667	0.76568	-0.470987	-1.8794	16	9	3	NP_002244	P35968
836	PK133	VEGFR2 (KDR)	Y1214	Vascular endothelial growth factor receptor-tyrosine kinase 2 (KDR)	0, 0	6833.74	3.80396	12.7491	0, 0	2903.19	0.3541	11.4927	-57.5168	0.877746	0.316258	-0.561488	-2.24054	16	6	4	NP_002244	P35968
837	NP030	VHR	Pan-specific	Dual specificity protein phosphatase 3	0, 0	4055.01	7.11347	11.9962	0, 0	1128.85	7.36904	10.1299	-72.1616	0.524815	-0.331242	-0.856057	-3.41597	16	7	4	NP_004081	P51452
838	PN094	Vimentin	S34	Vimentin	0, 0	5285.71	15.7041	12.3785	0, 0	2347.28	1.01133	11.186	-55.5919	0.704049	0.170561	-0.533489	-2.12881	16	8	4	NP_003371	P08670
839	NK184	Vrk1	Pan-specific	Vaccinia related protein-serine kinase 1	0, 0	1066.63	5.20682	10.0695	0, 0	543.614	19.1053	9.07569	-49.0343	-0.378241	-0.832124	-0.453884	-1.81116	16	9	4	NP_003375	Q99986
840	NK185	Wee1	Pan-specific	Wee1 protein-tyrosine kinase	0, 0	3266.96	20.451	11.6844	0, 0	1942.08	15.4317	10.9126	-40.554	0.378688	0.0406637	-0.338024	-1.34884	16	6	5	NP_003381	P30291
841	NP037	WIP1	Pan-specific	Protein phosphatase 1D	0, 0	3944.65	5.07286	11.9563	0, 0	2184.83	8.19768	11.0826	-44.6129	0.506156	0.121398	-0.384758	-1.53532	16	7	5	NP_003611.1.	O15297
842	NK186	Yes	Pan-specific	Yamaguchi sarcoma proto-oncogene-encoded tyrosine kinase	0, 0	11789	16.1953	13.5358	0, 0	8963.19	18.6567	13.1191	-23.9702	1.24649	1.089	-0.157489	-0.628435	16	8	5	NP_005424	P07947
843	NK186-2	Yes	Pan-specific	Yamaguchi sarcoma proto-oncogene-encoded tyrosine kinase	0, 0	3447.75	18.5415	11.7621	0, 0	987.535	5.26671	9.93694	-71.3572	0.415112	-0.422919	-0.838031	-3.34404	16	9	5	NP_005424	P07947
844	NK214	YSK1	Pan-specific	Serine/threonine-protein kinase 25	0, 0	12837.7	2.45092	13.6588	0, 0	10438.1	0.0664795	13.3388	-18.692	1.30411	1.19342	-0.110692	-0.441701	16	6	6	NP_006365.2	O00506
845	NK187	ZAP70	Pan-specific	Zeta-chain (TCR) associated protein-tyrosine kinase, 70 kDa	0, 0	3898.54	32.1794	11.9394	0, 0	1511.27	15.9008	10.5508	-61.2351	0.498205	-0.131258	-0.629463	-2.51178	16	7	6	NP_003168	P43403
846	NK187-2	ZAP70	Pan-specific	Zeta-chain (TCR) associated protein-tyrosine kinase, 70 kDa	0, 0	13669.5	10.9721	13.7493	0, 0	7572.78	5.85281	12.8759	-44.6008	1.34656	0.973452	-0.373112	-1.48885	16	8	6	NP_003168	P43403
847	PK109	ZAP70/Syk	Y319/Y352	Zeta-chain (TCR) associated protein-tyrosine kinase, 70 kDa/Spleen protein-tyrosine kinase	0, 0	435.245	5.07284	8.77635	0, 0	188.199	6.70723	7.54537	-56.7603	-0.984369	-1.55923	-0.574861	-2.2939	16	9	6	NP_001070	P43403
848	CN003	pThr(MmAb)	pThr	pThr(MmAb)	0, 0	12888	13.5222	13.6644	0, 0	7161.24	6.08288	12.7952	-44.4346	1.30675	0.93515	-0.371603	-1.48283	16	10	6	NA	NA
849	NK188-1	ZIPK	Pan-specific	ZIP kinase (death associated protein-serine kinase 3 (DAPK3))	0, 0	5170.1	51.4215	12.3466	0, 0	3095.84	23.9922	11.5854	-40.1204	0.689094	0.360298	-0.328796	-1.31201	16	6	7	NP_001339	O43293
850	NK188-2	ZIPK	Pan-specific	ZIP kinase (death associated protein-serine kinase 3 (DAPK3))	0, 0	1586.66	14.0314	10.6424	0, 0	861.717	19.9495	9.74032	-45.6899	-0.109695	-0.516338	-0.406643	-1.62265	16	7	7	NP_001339	O43293
851	CN001	Actin	Pan-specific	Actin	0, 0	12212.3	20.4002	13.5867	0, 0	8566.91	30.0404	13.0538	-29.8503	1.27034	1.058	-0.212339	-0.847308	16	10	7	NP_001092.1	P60709
852	CN002	Tubulin	Pan-specific	Tubulin	0, 0	10259.1	21.6406	13.3353	0, 0	7171.34	0.511665	12.7973	-30.0979	1.15249	0.936115	-0.216374	-0.86341	16	10	8	NP_006000.2	Q71U36
853	CN004	pThr(RpAb)	pThr	pThr(RpAb)	0, 0	2706.6	17.3502	11.4129	0, 0	1605.23	9.40762	10.6378	-40.692	0.251447	-0.0899109	-0.341358	-1.36214	16	10	9	NA	NA
854	CN005	4G10	pTyr	4G10	0, 0	5424.19	15.6632	12.4159	0, 0	4956.53	23.7091	12.2644	-8.62163	0.721537	0.682913	-0.0386238	-0.154123	16	10	10	NA	NA
